# Supplementary material for: Bis[(E)-3-(4-meth­oxy­phen­yl)prop-2-enoato]triphenyl­anti­mony(V) benzene monosolvate
Source: Acta Crystallogr Sect E Struct Rep Online. 2013 Feb 23;69(Pt 3):m167. doi: 10.1107/S1600536813004674 (PMC3588489; doi:10.1107/S1600536813004674)
Supplement: Supplementary file 1 [file e-69-0m167-sup1.cif]

##############################################################################
#                                                                            #
# This CIF contains the data in a paper accepted for publication in          #
# Acta Crystallographica Section E. It conforms to the requirements of       #
# Notes for Authors for Acta Crystallographica Section E, and has been       #
# peer reviewed under the auspices of the IUCr Commission on Journals.       #
#                                                                            #
# Full details of the Crystallographic Information File format               #
# are given in the paper "The Crystallographic Information File (CIF):       #
# a New Standard Archive File for Crystallography" by S. R. Hall, F. H.      #
# Allen and I. D. Brown [Acta Cryst. (1991), A47, 655-685].                  #
#                                                                            #
# The current version of the core CIF dictionary is obtainable from          #
# ftp://ftp.iucr.org/pub/cif_core.dic.                                       #
#                                                                            #
# Software is freely available for graphical display of the structure(s)     #
# in this CIF. For information consult the CIF software page                 #
# http://www.iucr.org/resources/cif/software.                                #
#                                                                            #
# This file may be used for bona fide research purposes within the           #
# scientific community so long as proper attribution is given to the journal # 
# article from which it was obtained.                                        #
#                                                                            #
##############################################################################
data_I
_audit_creation_method     'WinGX routine CIF_UPDATE'
_chemical_name_systematic
;
Bis[(<i>E</i>)-3-(4-methoxyphenyl)prop-2-enoato]triphenylantimony(V) benzene
monosolvate
;
_chemical_formula_moiety     'C38 H33 O6 Sb, C6 H6'
_chemical_formula_sum     'C44 H39 O6 Sb'
_chemical_formula_iupac     '[Sb (C6 H5)3 (C10 H9 O3)2], C6 H6'
_chemical_formula_weight     785.5
_symmetry_space_group_name_Hall     '-P 1'
_space_group_crystal_system     triclinic
_space_group_name_H-M_alt     'P -1'
loop_
    _space_group_symop_operation_xyz
    'x, y, z'
    '-x, -y, -z'
_cell_length_a     11.20470(10)
_cell_length_b     11.23370(10)
_cell_length_c     15.0317(2)
_cell_angle_alpha     91.1250(10)
_cell_angle_beta     94.9360(10)
_cell_angle_gamma     95.4960(10)
_cell_volume     1875.62(3)
_cell_formula_units_Z     2
_cell_measurement_reflns_used     20589
_cell_measurement_theta_min     3.5758
_cell_measurement_theta_max     32.9879
_cell_measurement_temperature     293(2)
_exptl_crystal_description     bulk
_exptl_crystal_colour     colourless
_exptl_crystal_size_max     0.22
_exptl_crystal_size_mid     0.16
_exptl_crystal_size_min     0.07
_exptl_crystal_density_diffrn     1.391
_exptl_crystal_density_method     'not measured'
_exptl_crystal_F_000     804
_exptl_absorpt_coefficient_mu     0.783
_exptl_absorpt_correction_type     multi-scan
_exptl_absorpt_process_details     '(<i>CrysAlis RED</i>; Agilent, 2011)'
_exptl_absorpt_correction_T_min     0.84061
_exptl_absorpt_correction_T_max     1.00000
_diffrn_ambient_temperature     293(2)
_diffrn_radiation_type     MoK\a
_diffrn_radiation_wavelength     0.71073
_diffrn_radiation_monochromator     graphite
_diffrn_measurement_device_type
;
Agilent Xcalibur Sapphire3 CCD
;
_diffrn_measurement_method     '\w scans'
_diffrn_detector_area_resol_mean     16.0302
_diffrn_reflns_number     28524
_diffrn_reflns_av_R_equivalents     0.022
_diffrn_reflns_theta_min     3.58
_diffrn_reflns_theta_max     26.37
_diffrn_reflns_theta_full     26.37
_diffrn_measured_fraction_theta_max     0.992
_diffrn_measured_fraction_theta_full     0.992
_diffrn_reflns_limit_h_min     -13
_diffrn_reflns_limit_h_max     13
_diffrn_reflns_limit_k_min     -14
_diffrn_reflns_limit_k_max     14
_diffrn_reflns_limit_l_min     -18
_diffrn_reflns_limit_l_max     18
_refine_special_details
;
Refinement of <i>F</i>^2^ against ALL reflections. The weighted <i>R</i>-factor
<i>wR</i> and goodness of fit <i>S</i> are based on <i>F</i>^2^, conventional
<i>R</i>-factors <i>R</i> are based on <i>F</i>, with <i>F</i> set to zero for
negative <i>F</i>^2^. The threshold expression of <i>F</i>^2^ >
\s(<i>F</i>^2^) is used only for calculating <i>R</i>-factors(gt) <i>etc</i>.
and is not relevant to the choice of reflections for refinement.
<i>R</i>-factors based on <i>F</i>^2^ are statistically about twice as large
as those based on <i>F</i>, and <i>R</i>- factors based on ALL data will be
even larger.
;
_reflns_number_total     7595
_reflns_number_gt     7254
_reflns_threshold_expression     I>2sigma(I)
_refine_ls_structure_factor_coef     Fsqd
_refine_ls_matrix_type     full
_refine_ls_R_factor_all     0.0212
_refine_ls_R_factor_gt     0.0198
_refine_ls_wR_factor_ref     0.0515
_refine_ls_goodness_of_fit_ref     1.091
_refine_ls_restrained_S_all     1.086
_refine_ls_number_reflns     7595
_refine_ls_number_parameters     551
_refine_ls_number_restraints     78
_refine_ls_hydrogen_treatment     constr
_refine_ls_weighting_scheme     calc
_refine_ls_weighting_details
         'calc w=1/[\s^2^(Fo^2^)+(0.0248P)^2^+0.4754P] where P=(Fo^2^+2Fc^2^)/3'
_atom_sites_solution_hydrogens     geom
_atom_sites_solution_primary     direct
_atom_sites_solution_secondary     difmap
_refine_ls_shift/su_max     0.001
_refine_ls_shift/su_mean     0
_refine_diff_density_max     0.336
_refine_diff_density_min     -0.245
_refine_ls_extinction_method     none
loop_
    _atom_type_symbol
    _atom_type_description
    _atom_type_scat_dispersion_real
    _atom_type_scat_dispersion_imag
    _atom_type_scat_source
    C C 0.0033 0.0016 'International Tables Vol C Tables 4.2.6.8 and 6.1.1.4'
    H H 0 0 'International Tables Vol C Tables 4.2.6.8 and 6.1.1.4'
    O O 0.0106 0.006 'International Tables Vol C Tables 4.2.6.8 and 6.1.1.4'
    Sb Sb -0.5866 1.5461 'International Tables Vol C Tables 4.2.6.8 and 6.1.1.4'
_computing_data_collection     '<i>CrysAlis CCD</i> (Agilent, 2011)'
_computing_cell_refinement     '<i>CrysAlis CCD</i> (Agilent, 2011)'
_computing_data_reduction     '<i>CrysAlis RED</i> (Agilent, 2011)'
_computing_structure_solution     '<i>SHELXS97</i> (Sheldrick, 2008)'
_computing_structure_refinement     '<i>SHELXL97</i> (Sheldrick, 2008)'
_computing_molecular_graphics     '<i>Mercury</i> (Macrae <i>et al.</i>, 2006)'
_computing_publication_material     '<i>publCIF</i> (Westrip, 2010)'
loop_
    _atom_site_type_symbol
    _atom_site_label
    _atom_site_fract_x
    _atom_site_fract_y
    _atom_site_fract_z
    _atom_site_U_iso_or_equiv
    _atom_site_adp_type
    _atom_site_calc_flag
    _atom_site_refinement_flags
    _atom_site_occupancy
    _atom_site_disorder_assembly
    _atom_site_disorder_group
    Sb Sb 0.218385(8) 0.298563(8) 0.372245(6) 0.03567(4) Uani d . 1 . .
    C C1C 0.21079(14) 0.48201(14) 0.39945(9) 0.0382(3) Uani d . 1 . .
    C C2C 0.31247(16) 0.56356(15) 0.40952(11) 0.0460(4) Uani d . 1 . .
    H H2C 0.3885 0.5381 0.406 0.055 Uiso calc R 1 . .
    C C3C 0.2993(2) 0.68249(16) 0.42481(12) 0.0572(5) Uani d . 1 . .
    H H3C 0.3667 0.7381 0.4304 0.069 Uiso calc R 1 . .
    C C4C 0.1873(2) 0.71945(17) 0.43181(14) 0.0650(5) Uani d . 1 . .
    H H4C 0.1795 0.8 0.4426 0.078 Uiso calc R 1 . .
    C C5C 0.0867(2) 0.63916(19) 0.42315(15) 0.0643(5) Uani d . 1 . .
    H H5C 0.0112 0.665 0.4286 0.077 Uiso calc R 1 . .
    C C6C 0.09797(16) 0.51918(17) 0.40616(12) 0.0503(4) Uani d . 1 . .
    H H6C 0.0301 0.4642 0.3993 0.06 Uiso calc R 1 . .
    C C1D 0.04561(14) 0.20684(15) 0.33960(11) 0.0425(3) Uani d . 1 . .
    C C2D -0.02135(17) 0.22894(19) 0.26182(14) 0.0592(5) Uani d . 1 . .
    H H2D 0.0074 0.2874 0.2239 0.071 Uiso calc R 1 . .
    C C3D -0.13217(19) 0.1638(2) 0.23982(16) 0.0729(6) Uani d . 1 . .
    H H3D -0.1776 0.1797 0.1874 0.087 Uiso calc R 1 . .
    C C4D -0.17495(18) 0.0770(2) 0.29407(16) 0.0706(6) Uani d . 1 . .
    H H4D -0.2484 0.0327 0.2782 0.085 Uiso calc R 1 . .
    C C5D -0.1102(2) 0.0556(2) 0.37109(17) 0.0767(7) Uani d . 1 . .
    H H5D -0.1398 -0.003 0.4086 0.092 Uiso calc R 1 . .
    C C6D 0.00029(19) 0.1203(2) 0.39475(14) 0.0643(5) Uani d . 1 . .
    H H6D 0.0439 0.1051 0.4481 0.077 Uiso calc R 1 . .
    C C1E 0.34500(14) 0.17259(14) 0.36646(10) 0.0410(3) Uani d . 1 . .
    C C2E 0.3032(2) 0.06290(19) 0.32898(17) 0.0712(6) Uani d . 1 . .
    H H2E 0.2231 0.0481 0.3064 0.085 Uiso calc R 1 . .
    C C3E 0.3800(2) -0.0262(2) 0.3246(2) 0.0848(8) Uani d . 1 . .
    H H3E 0.3518 -0.1004 0.2984 0.102 Uiso calc R 1 . .
    C C4E 0.4962(2) -0.0051(2) 0.35859(17) 0.0730(6) Uani d . 1 . .
    H H4E 0.5474 -0.0653 0.3564 0.088 Uiso calc R 1 . .
    C C5E 0.5381(2) 0.1036(2) 0.39573(15) 0.0700(6) Uani d . 1 . .
    H H5E 0.6182 0.1174 0.4186 0.084 Uiso calc R 1 . .
    C C6E 0.46365(17) 0.19373(19) 0.39993(13) 0.0573(4) Uani d . 1 . .
    H H6E 0.4931 0.2682 0.4251 0.069 Uiso calc R 1 . .
    C C0A 0.2877(2) 0.5977(2) -0.33971(13) 0.0671(5) Uani d . 1 . .
    H H0A1 0.2631 0.6095 -0.4014 0.101 Uiso calc R 1 . .
    H H0A2 0.3509 0.5456 -0.3357 0.101 Uiso calc R 1 . .
    H H0A3 0.3164 0.6733 -0.311 0.101 Uiso calc R 1 . .
    C C1A 0.32163(15) 0.38933(15) 0.21471(10) 0.0445(4) Uani d . 1 . .
    O O1A 0.21965(10) 0.33407(11) 0.23530(7) 0.0469(3) Uani d . 1 . .
    C C2A 0.32431(16) 0.42905(17) 0.12203(11) 0.0507(4) Uani d . 1 . .
    H H2A 0.3973 0.4626 0.1043 0.061 Uiso calc R 1 . .
    O O2A 0.40867(11) 0.40838(13) 0.26879(8) 0.0563(3) Uani d . 1 . .
    C C3A 0.23030(17) 0.42025(17) 0.06284(11) 0.0504(4) Uani d . 1 . .
    H H3A 0.1588 0.3848 0.0819 0.06 Uiso calc R 1 . .
    O O3A 0.18849(12) 0.54539(14) -0.29707(8) 0.0616(3) Uani d . 1 . .
    C C4A 0.22464(16) 0.45949(16) -0.02952(11) 0.0474(4) Uani d . 1 . .
    C C5A 0.32322(16) 0.50851(17) -0.06998(11) 0.0507(4) Uani d . 1 . .
    H H5A 0.3972 0.521 -0.0364 0.061 Uiso calc R 1 . .
    C C6A 0.31586(16) 0.53964(17) -0.15873(11) 0.0493(4) Uani d . 1 . .
    H H6A 0.3839 0.5723 -0.1842 0.059 Uiso calc R 1 . .
    C C7A 0.20639(16) 0.52176(16) -0.20900(11) 0.0479(4) Uani d . 1 . .
    C C8A 0.10605(18) 0.4750(2) -0.16940(13) 0.0630(5) Uani d . 1 . .
    H H8A 0.0317 0.4642 -0.2027 0.076 Uiso calc R 1 . .
    C C9A 0.11518(18) 0.4445(2) -0.08156(13) 0.0616(5) Uani d . 1 . .
    H H9A 0.0467 0.413 -0.0561 0.074 Uiso calc R 1 . .
    C C0B 0.5056(4) 0.1339(3) 1.1230(2) 0.1347(15) Uani d . 1 . .
    H H0B1 0.4902 0.1048 1.1809 0.202 Uiso calc R 1 . .
    H H0B2 0.5418 0.215 1.1289 0.202 Uiso calc R 1 . .
    H H0B3 0.5592 0.0849 1.0963 0.202 Uiso calc R 1 . .
    C C1B 0.28748(15) 0.29644(14) 0.56128(10) 0.0416(3) Uani d . 1 . .
    O O1B 0.19336(10) 0.25803(10) 0.50719(7) 0.0445(2) Uani d . 1 . .
    C C2B 0.27826(16) 0.26299(15) 0.65452(11) 0.0459(4) Uani d . 1 . .
    H H2B 0.2045 0.231 0.6719 0.055 Uiso calc R 1 . .
    O O2B 0.37549(11) 0.35276(11) 0.53445(8) 0.0503(3) Uani d . 1 . .
    C C3B 0.37252(17) 0.27738(15) 0.71443(11) 0.0479(4) Uani d . 1 . .
    H H3B 0.4428 0.3156 0.6954 0.057 Uiso calc R 1 . .
    O O3B 0.3990(2) 0.1298(2) 1.06980(12) 0.1140(7) Uani d . 1 . .
    C C4B 0.37851(18) 0.23995(16) 0.80714(11) 0.0500(4) Uani d . 1 . .
    C C5B 0.2787(2) 0.19744(19) 0.84934(13) 0.0620(5) Uani d . 1 . .
    H H5B 0.203 0.1926 0.818 0.074 Uiso calc R 1 . .
    C C6B 0.2886(3) 0.1623(2) 0.93644(15) 0.0764(6) Uani d . 1 . .
    H H6B 0.22 0.1349 0.9635 0.092 Uiso calc R 1 . .
    C C7B 0.3999(3) 0.1674(2) 0.98391(14) 0.0741(6) Uani d . 1 . .
    C C8B 0.4988(3) 0.2095(2) 0.94436(15) 0.0803(7) Uani d . 1 . .
    H H8B 0.5741 0.2139 0.9762 0.096 Uiso calc R 1 . .
    C C9B 0.4887(2) 0.2464(2) 0.85619(14) 0.0694(6) Uani d . 1 . .
    H H9B 0.5574 0.2759 0.8301 0.083 Uiso calc R 1 . .
    C C1F 0.0632(16) 0.9174(17) 0.1729(13) 0.088(3) Uani d PGU 0.556(15) A 1
    H H1F 0.0161 0.9705 0.1983 0.106 Uiso calc PR 0.556(15) A 1
    C C2F 0.0867(12) 0.8159(13) 0.2132(10) 0.092(3) Uani d PGU 0.556(15) A 1
    H H2F 0.0597 0.7997 0.2689 0.111 Uiso calc PR 0.556(15) A 1
    C C3F 0.1514(17) 0.7351(12) 0.1718(13) 0.093(6) Uani d PGU 0.556(15) A 1
    H H3F 0.1728 0.6673 0.2013 0.112 Uiso calc PR 0.556(15) A 1
    C C4F 0.1827(13) 0.7544(12) 0.0904(13) 0.111(5) Uani d PGU 0.556(15) A 1
    H H4F 0.2173 0.6963 0.0592 0.134 Uiso calc PR 0.556(15) A 1
    C C5F 0.1634(13) 0.8610(14) 0.0527(8) 0.159(6) Uani d PGU 0.556(15) A 1
    H H5F 0.1885 0.8781 -0.0034 0.19 Uiso calc PR 0.556(15) A 1
    C C6F 0.1086(11) 0.9397(10) 0.0966(8) 0.125(4) Uani d PGU 0.556(15) A 1
    H H6F 0.1019 1.0145 0.0724 0.15 Uiso calc PR 0.556(15) A 1
    C C1G 0.1532(9) 0.7766(9) 0.0315(8) 0.087(3) Uani d PGDU 0.444(15) A 2
    H H1G 0.1787 0.7433 -0.0199 0.105 Uiso calc PR 0.444(15) A 2
    C C2G 0.173(2) 0.7231(14) 0.1135(11) 0.095(5) Uani d PGDU 0.444(15) A 2
    H H2G 0.2146 0.6553 0.1167 0.114 Uiso calc PR 0.444(15) A 2
    C C3G 0.132(2) 0.769(2) 0.1913(13) 0.115(11) Uani d PGDU 0.444(15) A 2
    H H3G 0.1408 0.729 0.2448 0.138 Uiso calc PR 0.444(15) A 2
    C C4G 0.0777(19) 0.875(2) 0.1863(12) 0.131(13) Uani d PGDU 0.444(15) A 2
    H H4G 0.0567 0.9114 0.2382 0.157 Uiso calc PR 0.444(15) A 2
    C C5G 0.0546(16) 0.9287(17) 0.1041(12) 0.160(8) Uani d PGDU 0.444(15) A 2
    H H5G 0.0125 0.9961 0.1007 0.192 Uiso calc PR 0.444(15) A 2
    C C6G 0.0950(15) 0.8804(10) 0.0272(9) 0.135(5) Uani d PGDU 0.444(15) A 2
    H H6G 0.0828 0.9177 -0.027 0.162 Uiso calc PR 0.444(15) A 2
loop_
    _atom_site_aniso_label
    _atom_site_aniso_U_11
    _atom_site_aniso_U_22
    _atom_site_aniso_U_33
    _atom_site_aniso_U_12
    _atom_site_aniso_U_13
    _atom_site_aniso_U_23
    Sb 0.03384(6) 0.03966(6) 0.03304(6) 0.00126(4) 0.00262(4) 0.00237(4)
    C1C 0.0428(8) 0.0399(8) 0.0322(7) 0.0039(6) 0.0037(6) 0.0038(6)
    C2C 0.0468(9) 0.0481(9) 0.0419(8) -0.0021(7) 0.0039(7) 0.0026(7)
    C3C 0.0738(13) 0.0461(9) 0.0485(10) -0.0071(9) 0.0013(9) 0.0022(7)
    C4C 0.0948(16) 0.0439(10) 0.0575(11) 0.0122(10) 0.0069(11) 0.0019(8)
    C5C 0.0688(13) 0.0622(12) 0.0679(13) 0.0273(10) 0.0147(10) 0.0078(10)
    C6C 0.0469(9) 0.0517(10) 0.0537(10) 0.0080(8) 0.0086(7) 0.0064(8)
    C1D 0.0367(8) 0.0447(8) 0.0454(8) 0.0006(6) 0.0042(6) -0.0049(7)
    C2D 0.0446(9) 0.0682(12) 0.0621(11) -0.0004(9) -0.0050(8) 0.0079(9)
    C3D 0.0460(10) 0.0924(16) 0.0756(14) 0.0015(11) -0.0136(10) -0.0053(12)
    C4D 0.0431(10) 0.0773(14) 0.0873(16) -0.0135(10) 0.0093(10) -0.0265(12)
    C5D 0.0687(14) 0.0785(15) 0.0768(15) -0.0302(12) 0.0138(11) -0.0008(12)
    C6D 0.0619(12) 0.0718(13) 0.0539(11) -0.0190(10) 0.0016(9) 0.0058(9)
    C1E 0.0426(8) 0.0410(8) 0.0403(8) 0.0059(6) 0.0071(6) 0.0040(6)
    C2E 0.0550(11) 0.0527(11) 0.1040(18) 0.0040(9) 0.0002(11) -0.0137(11)
    C3E 0.0812(16) 0.0427(11) 0.131(2) 0.0073(11) 0.0140(15) -0.0140(12)
    C4E 0.0738(14) 0.0593(12) 0.0937(17) 0.0285(11) 0.0252(12) 0.0165(11)
    C5E 0.0559(11) 0.0864(15) 0.0708(13) 0.0286(11) 0.0005(10) -0.0058(11)
    C6E 0.0475(10) 0.0652(11) 0.0594(11) 0.0129(9) 0.0006(8) -0.0121(9)
    C0A 0.0817(14) 0.0789(14) 0.0427(10) 0.0084(11) 0.0131(9) 0.0151(9)
    C1A 0.0488(9) 0.0493(9) 0.0372(8) 0.0080(7) 0.0101(7) 0.0052(7)
    O1A 0.0455(6) 0.0604(7) 0.0344(5) 0.0013(5) 0.0050(5) 0.0059(5)
    C2A 0.0483(9) 0.0644(11) 0.0406(9) 0.0041(8) 0.0111(7) 0.0102(8)
    O2A 0.0480(7) 0.0745(9) 0.0454(7) 0.0004(6) 0.0022(5) 0.0102(6)
    C3A 0.0514(10) 0.0583(10) 0.0417(9) 0.0010(8) 0.0100(7) 0.0062(7)
    O3A 0.0604(8) 0.0843(10) 0.0394(6) 0.0042(7) -0.0003(6) 0.0168(6)
    C4A 0.0511(9) 0.0525(9) 0.0385(8) 0.0031(8) 0.0049(7) 0.0041(7)
    C5A 0.0448(9) 0.0660(11) 0.0402(8) 0.0023(8) -0.0001(7) 0.0045(8)
    C6A 0.0461(9) 0.0597(10) 0.0420(9) 0.0007(8) 0.0069(7) 0.0067(7)
    C7A 0.0531(10) 0.0528(9) 0.0377(8) 0.0064(8) 0.0012(7) 0.0068(7)
    C8A 0.0483(10) 0.0873(14) 0.0501(10) -0.0044(10) -0.0049(8) 0.0148(10)
    C9A 0.0487(10) 0.0825(14) 0.0519(10) -0.0060(9) 0.0051(8) 0.0168(9)
    C0B 0.207(4) 0.120(3) 0.0670(17) 0.010(3) -0.045(2) 0.0233(17)
    C1B 0.0479(9) 0.0398(8) 0.0381(8) 0.0090(7) 0.0038(6) -0.0010(6)
    O1B 0.0472(6) 0.0516(6) 0.0337(5) 0.0011(5) 0.0019(4) 0.0033(5)
    C2B 0.0520(9) 0.0471(9) 0.0387(8) 0.0045(7) 0.0043(7) 0.0005(7)
    O2B 0.0480(7) 0.0566(7) 0.0456(6) 0.0011(6) 0.0046(5) 0.0009(5)
    C3B 0.0546(10) 0.0488(9) 0.0406(8) 0.0073(8) 0.0038(7) -0.0009(7)
    O3B 0.167(2) 0.1158(16) 0.0544(10) 0.0039(15) -0.0111(12) 0.0258(10)
    C4B 0.0635(11) 0.0472(9) 0.0388(8) 0.0094(8) -0.0020(7) -0.0037(7)
    C5B 0.0700(13) 0.0689(12) 0.0456(10) 0.0034(10) -0.0004(9) 0.0030(9)
    C6B 0.0946(17) 0.0814(15) 0.0525(12) -0.0017(13) 0.0122(11) 0.0105(10)
    C7B 0.112(2) 0.0635(12) 0.0441(10) 0.0060(13) -0.0051(12) 0.0075(9)
    C8B 0.0881(17) 0.0912(17) 0.0564(12) 0.0107(14) -0.0254(12) 0.0035(11)
    C9B 0.0675(13) 0.0846(15) 0.0536(11) 0.0051(11) -0.0071(10) 0.0052(10)
    C1F 0.068(5) 0.092(5) 0.105(7) 0.009(4) 0.003(4) 0.003(4)
    C2F 0.077(5) 0.101(8) 0.097(7) 0.009(5) -0.007(4) 0.010(5)
    C3F 0.070(5) 0.070(4) 0.135(18) -0.003(4) -0.009(9) 0.013(8)
    C4F 0.087(6) 0.101(8) 0.149(15) 0.013(6) 0.030(9) -0.019(8)
    C5F 0.203(13) 0.163(11) 0.138(9) 0.075(10) 0.099(9) 0.053(8)
    C6F 0.127(9) 0.112(6) 0.154(9) 0.052(6) 0.055(7) 0.055(7)
    C1G 0.088(5) 0.086(5) 0.093(6) 0.019(4) 0.019(5) 0.019(5)
    C2G 0.115(11) 0.091(8) 0.075(8) 0.010(6) -0.026(7) 0.012(6)
    C3G 0.099(19) 0.15(3) 0.081(6) -0.034(15) -0.003(9) -0.023(12)
    C4G 0.097(11) 0.18(4) 0.109(18) 0.01(2) -0.012(11) -0.047(17)
    C5G 0.108(11) 0.185(14) 0.195(18) 0.067(10) 0.010(10) -0.058(12)
    C6G 0.156(11) 0.111(8) 0.146(11) 0.063(7) -0.003(8) 0.016(7)
_geom_special_details
;
All s.u.'s (except the s.u. in the dihedral angle between two l.s. planes)
are estimated using the full covariance matrix. The cell s.u.'s are taken
into account individually in the estimation of s.u.'s in distances, angles
and torsion angles; correlations between s.u.'s in cell parameters are only
used when they are defined by crystal symmetry. An approximate (isotropic)
treatment of cell s.u.'s is used for estimating s.u.'s involving l.s.
planes.
;
loop_
    _geom_bond_atom_site_label_1
    _geom_bond_atom_site_label_2
    _geom_bond_site_symmetry_2
    _geom_bond_distance
    _geom_bond_publ_flag
    Sb C1E . 2.1034(16) ?
    Sb C1C . 2.1042(15) ?
    Sb O1A . 2.1054(11) ?
    Sb C1D . 2.1177(16) ?
    Sb O1B . 2.1238(11) ?
    C1C C6C . 1.380(2) ?
    C1C C2C . 1.388(2) ?
    C2C C3C . 1.375(3) ?
    C2C H2C . 0.93 ?
    C3C C4C . 1.371(3) ?
    C3C H3C . 0.93 ?
    C4C C5C . 1.370(3) ?
    C4C H4C . 0.93 ?
    C5C C6C . 1.387(3) ?
    C5C H5C . 0.93 ?
    C6C H6C . 0.93 ?
    C1D C2D . 1.374(2) ?
    C1D C6D . 1.379(3) ?
    C2D C3D . 1.390(3) ?
    C2D H2D . 0.93 ?
    C3D C4D . 1.362(3) ?
    C3D H3D . 0.93 ?
    C4D C5D . 1.351(3) ?
    C4D H4D . 0.93 ?
    C5D C6D . 1.389(3) ?
    C5D H5D . 0.93 ?
    C6D H6D . 0.93 ?
    C1E C2E . 1.368(3) ?
    C1E C6E . 1.377(2) ?
    C2E C3E . 1.385(3) ?
    C2E H2E . 0.93 ?
    C3E C4E . 1.354(4) ?
    C3E H3E . 0.93 ?
    C4E C5E . 1.357(3) ?
    C4E H4E . 0.93 ?
    C5E C6E . 1.376(3) ?
    C5E H5E . 0.93 ?
    C6E H6E . 0.93 ?
    C0A O3A . 1.415(2) ?
    C0A H0A1 . 0.96 ?
    C0A H0A2 . 0.96 ?
    C0A H0A3 . 0.96 ?
    C1A O2A . 1.214(2) ?
    C1A O1A . 1.311(2) ?
    C1A C2A . 1.473(2) ?
    C2A C3A . 1.314(3) ?
    C2A H2A . 0.93 ?
    C3A C4A . 1.463(2) ?
    C3A H3A . 0.93 ?
    O3A C7A . 1.357(2) ?
    C4A C5A . 1.380(2) ?
    C4A C9A . 1.391(3) ?
    C5A C6A . 1.383(2) ?
    C5A H5A . 0.93 ?
    C6A C7A . 1.380(2) ?
    C6A H6A . 0.93 ?
    C7A C8A . 1.381(3) ?
    C8A C9A . 1.369(3) ?
    C8A H8A . 0.93 ?
    C9A H9A . 0.93 ?
    C0B O3B . 1.376(4) ?
    C0B H0B1 . 0.96 ?
    C0B H0B2 . 0.96 ?
    C0B H0B3 . 0.96 ?
    C1B O2B . 1.222(2) ?
    C1B O1B . 1.3080(19) ?
    C1B C2B . 1.468(2) ?
    C2B C3B . 1.323(2) ?
    C2B H2B . 0.93 ?
    C3B C4B . 1.461(2) ?
    C3B H3B . 0.93 ?
    O3B C7B . 1.367(3) ?
    C4B C9B . 1.377(3) ?
    C4B C5B . 1.383(3) ?
    C5B C6B . 1.373(3) ?
    C5B H5B . 0.93 ?
    C6B C7B . 1.378(4) ?
    C6B H6B . 0.93 ?
    C7B C8B . 1.353(4) ?
    C8B C9B . 1.395(3) ?
    C8B H8B . 0.93 ?
    C9B H9B . 0.93 ?
    C1F C2F . 1.34(2) ?
    C1F C6F . 1.313(19) ?
    C1F H1F . 0.93 ?
    C2F C3F . 1.39(2) ?
    C2F H2F . 0.93 ?
    C3F C4F . 1.317(15) ?
    C3F H3F . 0.93 ?
    C4F C5F . 1.362(14) ?
    C4F H4F . 0.93 ?
    C5F C6F . 1.322(14) ?
    C5F H5F . 0.93 ?
    C6F H6F . 0.93 ?
    C1G C2G . 1.393(5) ?
    C1G C6G . 1.389(5) ?
    C1G H1G . 0.93 ?
    C2G C3G . 1.397(5) ?
    C2G H2G . 0.93 ?
    C3G C4G . 1.397(5) ?
    C3G H3G . 0.93 ?
    C4G C5G . 1.398(5) ?
    C4G H4G . 0.93 ?
    C5G C6G . 1.395(5) ?
    C5G H5G . 0.93 ?
    C6G H6G . 0.93 ?
loop_
    _geom_angle_atom_site_label_1
    _geom_angle_atom_site_label_2
    _geom_angle_atom_site_label_3
    _geom_angle_site_symmetry_1
    _geom_angle_site_symmetry_3
    _geom_angle
    _geom_angle_publ_flag
    C1E Sb C1C . . 140.19(6) ?
    C1E Sb O1A . . 92.88(5) ?
    C1C Sb O1A . . 89.43(5) ?
    C1E Sb C1D . . 107.48(6) ?
    C1C Sb C1D . . 112.33(6) ?
    O1A Sb C1D . . 86.57(6) ?
    C1E Sb O1B . . 91.28(5) ?
    C1C Sb O1B . . 91.12(5) ?
    O1A Sb O1B . . 172.81(4) ?
    C1D Sb O1B . . 86.60(5) ?
    C6C C1C C2C . . 120.57(16) ?
    C6C C1C Sb . . 116.60(12) ?
    C2C C1C Sb . . 122.83(12) ?
    C3C C2C C1C . . 119.15(17) ?
    C3C C2C H2C . . 120.4 ?
    C1C C2C H2C . . 120.4 ?
    C4C C3C C2C . . 120.32(18) ?
    C4C C3C H3C . . 119.8 ?
    C2C C3C H3C . . 119.8 ?
    C5C C4C C3C . . 120.82(18) ?
    C5C C4C H4C . . 119.6 ?
    C3C C4C H4C . . 119.6 ?
    C4C C5C C6C . . 119.67(19) ?
    C4C C5C H5C . . 120.2 ?
    C6C C5C H5C . . 120.2 ?
    C1C C6C C5C . . 119.45(18) ?
    C1C C6C H6C . . 120.3 ?
    C5C C6C H6C . . 120.3 ?
    C2D C1D C6D . . 118.76(16) ?
    C2D C1D Sb . . 120.91(13) ?
    C6D C1D Sb . . 120.28(13) ?
    C1D C2D C3D . . 119.9(2) ?
    C1D C2D H2D . . 120 ?
    C3D C2D H2D . . 120 ?
    C4D C3D C2D . . 120.8(2) ?
    C4D C3D H3D . . 119.6 ?
    C2D C3D H3D . . 119.6 ?
    C5D C4D C3D . . 119.67(19) ?
    C5D C4D H4D . . 120.2 ?
    C3D C4D H4D . . 120.2 ?
    C4D C5D C6D . . 120.5(2) ?
    C4D C5D H5D . . 119.7 ?
    C6D C5D H5D . . 119.7 ?
    C1D C6D C5D . . 120.4(2) ?
    C1D C6D H6D . . 119.8 ?
    C5D C6D H6D . . 119.8 ?
    C2E C1E C6E . . 119.65(17) ?
    C2E C1E Sb . . 116.39(13) ?
    C6E C1E Sb . . 123.93(13) ?
    C1E C2E C3E . . 120.1(2) ?
    C1E C2E H2E . . 120 ?
    C3E C2E H2E . . 120 ?
    C4E C3E C2E . . 119.9(2) ?
    C4E C3E H3E . . 120.1 ?
    C2E C3E H3E . . 120.1 ?
    C3E C4E C5E . . 120.3(2) ?
    C3E C4E H4E . . 119.9 ?
    C5E C4E H4E . . 119.9 ?
    C4E C5E C6E . . 120.8(2) ?
    C4E C5E H5E . . 119.6 ?
    C6E C5E H5E . . 119.6 ?
    C5E C6E C1E . . 119.34(19) ?
    C5E C6E H6E . . 120.3 ?
    C1E C6E H6E . . 120.3 ?
    O3A C0A H0A1 . . 109.5 ?
    O3A C0A H0A2 . . 109.5 ?
    H0A1 C0A H0A2 . . 109.5 ?
    O3A C0A H0A3 . . 109.5 ?
    H0A1 C0A H0A3 . . 109.5 ?
    H0A2 C0A H0A3 . . 109.5 ?
    O2A C1A O1A . . 122.33(15) ?
    O2A C1A C2A . . 121.57(16) ?
    O1A C1A C2A . . 116.09(15) ?
    C1A O1A Sb . . 113.18(10) ?
    C3A C2A C1A . . 124.28(16) ?
    C3A C2A H2A . . 117.9 ?
    C1A C2A H2A . . 117.9 ?
    C2A C3A C4A . . 127.75(17) ?
    C2A C3A H3A . . 116.1 ?
    C4A C3A H3A . . 116.1 ?
    C7A O3A C0A . . 117.89(15) ?
    C5A C4A C9A . . 117.04(16) ?
    C5A C4A C3A . . 123.78(16) ?
    C9A C4A C3A . . 119.16(16) ?
    C4A C5A C6A . . 122.33(16) ?
    C4A C5A H5A . . 118.8 ?
    C6A C5A H5A . . 118.8 ?
    C7A C6A C5A . . 119.24(16) ?
    C7A C6A H6A . . 120.4 ?
    C5A C6A H6A . . 120.4 ?
    O3A C7A C6A . . 124.72(16) ?
    O3A C7A C8A . . 115.87(16) ?
    C6A C7A C8A . . 119.41(16) ?
    C9A C8A C7A . . 120.50(17) ?
    C9A C8A H8A . . 119.8 ?
    C7A C8A H8A . . 119.8 ?
    C8A C9A C4A . . 121.47(18) ?
    C8A C9A H9A . . 119.3 ?
    C4A C9A H9A . . 119.3 ?
    O3B C0B H0B1 . . 109.5 ?
    O3B C0B H0B2 . . 109.5 ?
    H0B1 C0B H0B2 . . 109.5 ?
    O3B C0B H0B3 . . 109.5 ?
    H0B1 C0B H0B3 . . 109.5 ?
    H0B2 C0B H0B3 . . 109.5 ?
    O2B C1B O1B . . 121.75(14) ?
    O2B C1B C2B . . 124.10(15) ?
    O1B C1B C2B . . 114.13(14) ?
    C1B O1B Sb . . 111.99(10) ?
    C3B C2B C1B . . 121.50(16) ?
    C3B C2B H2B . . 119.2 ?
    C1B C2B H2B . . 119.2 ?
    C2B C3B C4B . . 127.26(17) ?
    C2B C3B H3B . . 116.4 ?
    C4B C3B H3B . . 116.4 ?
    C7B O3B C0B . . 119.4(3) ?
    C9B C4B C5B . . 117.31(18) ?
    C9B C4B C3B . . 119.17(19) ?
    C5B C4B C3B . . 123.52(17) ?
    C6B C5B C4B . . 121.5(2) ?
    C6B C5B H5B . . 119.2 ?
    C4B C5B H5B . . 119.2 ?
    C5B C6B C7B . . 120.3(2) ?
    C5B C6B H6B . . 119.9 ?
    C7B C6B H6B . . 119.9 ?
    C8B C7B O3B . . 125.5(2) ?
    C8B C7B C6B . . 119.3(2) ?
    O3B C7B C6B . . 115.2(3) ?
    C7B C8B C9B . . 120.5(2) ?
    C7B C8B H8B . . 119.8 ?
    C9B C8B H8B . . 119.8 ?
    C4B C9B C8B . . 121.1(2) ?
    C4B C9B H9B . . 119.5 ?
    C8B C9B H9B . . 119.5 ?
    C2F C1F C6F . . 118(2) ?
    C2F C1F H1F . . 121 ?
    C6F C1F H1F . . 121 ?
    C3F C2F C1F . . 119.9(17) ?
    C3F C2F H2F . . 120.1 ?
    C1F C2F H2F . . 120.1 ?
    C2F C3F C4F . . 119.9(14) ?
    C2F C3F H3F . . 120 ?
    C4F C3F H3F . . 120 ?
    C5F C4F C3F . . 118.9(10) ?
    C5F C4F H4F . . 120.6 ?
    C3F C4F H4F . . 120.6 ?
    C6F C5F C4F . . 119.3(9) ?
    C6F C5F H5F . . 120.3 ?
    C4F C5F H5F . . 120.3 ?
    C5F C6F C1F . . 123.2(11) ?
    C5F C6F H6F . . 118.4 ?
    C1F C6F H6F . . 118.4 ?
    C2G C1G C6G . . 119.3(11) ?
    C2G C1G H1G . . 120.4 ?
    C6G C1G H1G . . 120.4 ?
    C1G C2G C3G . . 121.7(15) ?
    C1G C2G H2G . . 119.2 ?
    C3G C2G H2G . . 119.2 ?
    C2G C3G C4G . . 118.2(17) ?
    C2G C3G H3G . . 120.9 ?
    C4G C3G H3G . . 120.9 ?
    C5G C4G C3G . . 120.7(16) ?
    C5G C4G H4G . . 119.7 ?
    C3G C4G H4G . . 119.7 ?
    C6G C5G C4G . . 119.8(13) ?
    C6G C5G H5G . . 120.1 ?
    C4G C5G H5G . . 120.1 ?
    C5G C6G C1G . . 120.2(10) ?
    C5G C6G H6G . . 119.9 ?
    C1G C6G H6G . . 119.9 ?
loop_
    _geom_torsion_atom_site_label_1
    _geom_torsion_atom_site_label_2
    _geom_torsion_atom_site_label_3
    _geom_torsion_atom_site_label_4
    _geom_torsion_site_symmetry_1
    _geom_torsion_site_symmetry_2
    _geom_torsion_site_symmetry_3
    _geom_torsion_site_symmetry_4
    _geom_torsion
    _geom_torsion_publ_flag
    C1E Sb C1C C6C . . . . -171.05(11) ?
    O1A Sb C1C C6C . . . . 95.13(13) ?
    C1D Sb C1C C6C . . . . 9.07(14) ?
    O1B Sb C1C C6C . . . . -77.71(13) ?
    C1E Sb C1C C2C . . . . 9.60(17) ?
    O1A Sb C1C C2C . . . . -84.22(13) ?
    C1D Sb C1C C2C . . . . -170.28(12) ?
    O1B Sb C1C C2C . . . . 102.95(13) ?
    C6C C1C C2C C3C . . . . -1.1(2) ?
    Sb C1C C2C C3C . . . . 178.24(12) ?
    C1C C2C C3C C4C . . . . 1.3(3) ?
    C2C C3C C4C C5C . . . . -0.4(3) ?
    C3C C4C C5C C6C . . . . -0.7(3) ?
    C2C C1C C6C C5C . . . . 0.0(3) ?
    Sb C1C C6C C5C . . . . -179.39(14) ?
    C4C C5C C6C C1C . . . . 0.9(3) ?
    C1E Sb C1D C2D . . . . -112.33(15) ?
    C1C Sb C1D C2D . . . . 67.58(16) ?
    O1A Sb C1D C2D . . . . -20.39(15) ?
    O1B Sb C1D C2D . . . . 157.39(15) ?
    C1E Sb C1D C6D . . . . 65.18(16) ?
    C1C Sb C1D C6D . . . . -114.90(16) ?
    O1A Sb C1D C6D . . . . 157.12(16) ?
    O1B Sb C1D C6D . . . . -25.10(16) ?
    C6D C1D C2D C3D . . . . -0.5(3) ?
    Sb C1D C2D C3D . . . . 177.10(16) ?
    C1D C2D C3D C4D . . . . -0.7(4) ?
    C2D C3D C4D C5D . . . . 1.4(4) ?
    C3D C4D C5D C6D . . . . -0.8(4) ?
    C2D C1D C6D C5D . . . . 1.0(3) ?
    Sb C1D C6D C5D . . . . -176.57(18) ?
    C4D C5D C6D C1D . . . . -0.4(4) ?
    C1C Sb C1E C2E . . . . -168.71(14) ?
    O1A Sb C1E C2E . . . . -76.13(16) ?
    C1D Sb C1E C2E . . . . 11.17(17) ?
    O1B Sb C1E C2E . . . . 98.01(16) ?
    C1C Sb C1E C6E . . . . 13.2(2) ?
    O1A Sb C1E C6E . . . . 105.73(15) ?
    C1D Sb C1E C6E . . . . -166.97(15) ?
    O1B Sb C1E C6E . . . . -80.13(15) ?
    C6E C1E C2E C3E . . . . -0.1(3) ?
    Sb C1E C2E C3E . . . . -178.4(2) ?
    C1E C2E C3E C4E . . . . 0.9(4) ?
    C2E C3E C4E C5E . . . . -0.9(4) ?
    C3E C4E C5E C6E . . . . 0.3(4) ?
    C4E C5E C6E C1E . . . . 0.4(3) ?
    C2E C1E C6E C5E . . . . -0.5(3) ?
    Sb C1E C6E C5E . . . . 177.59(15) ?
    O2A C1A O1A Sb . . . . 5.7(2) ?
    C2A C1A O1A Sb . . . . -173.38(12) ?
    C1E Sb O1A C1A . . . . -68.37(12) ?
    C1C Sb O1A C1A . . . . 71.87(12) ?
    C1D Sb O1A C1A . . . . -175.72(12) ?
    O2A C1A C2A C3A . . . . -173.88(19) ?
    O1A C1A C2A C3A . . . . 5.2(3) ?
    C1A C2A C3A C4A . . . . 178.64(18) ?
    C2A C3A C4A C5A . . . . 3.2(3) ?
    C2A C3A C4A C9A . . . . -178.6(2) ?
    C9A C4A C5A C6A . . . . -1.3(3) ?
    C3A C4A C5A C6A . . . . 176.94(18) ?
    C4A C5A C6A C7A . . . . 0.2(3) ?
    C0A O3A C7A C6A . . . . -3.3(3) ?
    C0A O3A C7A C8A . . . . 177.63(19) ?
    C5A C6A C7A O3A . . . . -178.01(17) ?
    C5A C6A C7A C8A . . . . 1.1(3) ?
    O3A C7A C8A C9A . . . . 177.9(2) ?
    C6A C7A C8A C9A . . . . -1.2(3) ?
    C7A C8A C9A C4A . . . . 0.1(4) ?
    C5A C4A C9A C8A . . . . 1.1(3) ?
    C3A C4A C9A C8A . . . . -177.2(2) ?
    O2B C1B O1B Sb . . . . 2.65(19) ?
    C2B C1B O1B Sb . . . . -175.76(10) ?
    C1E Sb O1B C1B . . . . 70.43(11) ?
    C1C Sb O1B C1B . . . . -69.83(11) ?
    C1D Sb O1B C1B . . . . 177.87(11) ?
    O2B C1B C2B C3B . . . . -9.7(3) ?
    O1B C1B C2B C3B . . . . 168.66(16) ?
    C1B C2B C3B C4B . . . . -174.99(16) ?
    C2B C3B C4B C9B . . . . 170.5(2) ?
    C2B C3B C4B C5B . . . . -9.3(3) ?
    C9B C4B C5B C6B . . . . -0.4(3) ?
    C3B C4B C5B C6B . . . . 179.43(19) ?
    C4B C5B C6B C7B . . . . -0.7(4) ?
    C0B O3B C7B C8B . . . . 0.2(4) ?
    C0B O3B C7B C6B . . . . -178.7(3) ?
    C5B C6B C7B C8B . . . . 1.2(4) ?
    C5B C6B C7B O3B . . . . -179.8(2) ?
    O3B C7B C8B C9B . . . . -179.4(2) ?
    C6B C7B C8B C9B . . . . -0.6(4) ?
    C5B C4B C9B C8B . . . . 1.1(3) ?
    C3B C4B C9B C8B . . . . -178.8(2) ?
    C7B C8B C9B C4B . . . . -0.6(4) ?
    C6F C1F C2F C3F . . . . -4(3) ?
    C1F C2F C3F C4F . . . . -5(3) ?
    C2F C3F C4F C5F . . . . 8(3) ?
    C3F C4F C5F C6F . . . . -3(2) ?
    C4F C5F C6F C1F . . . . -5(2) ?
    C2F C1F C6F C5F . . . . 9(3) ?
    C6G C1G C2G C3G . . . . 2(3) ?
    C1G C2G C3G C4G . . . . -5(4) ?
    C2G C3G C4G C5G . . . . 6(4) ?
    C3G C4G C5G C6G . . . . -5(3) ?
    C4G C5G C6G C1G . . . . 3(2) ?
    C2G C1G C6G C5G . . . . -1(2) ?
data_global
_journal_date_recd_electronic     2012-11-30
_journal_date_accepted     2013-02-18
_journal_name_full     'Acta Crystallographica, Section E'
_journal_year     2013
_journal_volume     69
_journal_issue      3
_journal_page_first     m167
_journal_page_last     m167
_journal_paper_category     QM
_journal_paper_doi     10.1107/S1600536813004674
_journal_coeditor_code     YK2083
_publ_contact_author_name     'Pavel V. Andreev'
_publ_contact_author_address
;
Department of Physics,
N. I. Lobachevsky State University of Nizhni Novgorod
603950, pr. Gagarina,
23-3 Nizhni Novgorod
Russia
;
_publ_contact_author_email     'andreev@phys.unn.ru'
_publ_contact_author_phone     '7(831)4623003'
_publ_section_title
;
Bis[(<i>E</i>)-3-(4-methoxyphenyl)prop-2-enoato]triphenylantimony(V) benzene
monosolvate
;
loop_
    _publ_author_name
    _publ_author_footnote
    _publ_author_address
    'Andreev, Pavel V.' ?
;
Department of Physics,
N. I. Lobachevsky State University of Nizhni Novgorod, 603950,
pr. Gagarina 23-3, Nizhni Novgorod, Russian Federation
;
    'Somov, Nikolay V.' .
;
Department of Physics,
N. I. Lobachevsky State University of Nizhni Novgorod, 603950,
pr. Gagarina 23-3, Nizhni Novgorod, Russian Federation
;
    'Kalistratova, Olga S.' .
;
Department of Chemistry,
N. I. Lobachevsky State University of Nizhni Novgorod, 603950,
pr. Gagarina 23-2, Nizhni Novgorod, Russian Federation
;
    'Gushchin, Alexey V.' .
;
Department of Chemistry,
N. I. Lobachevsky State University of Nizhni Novgorod, 603950,
pr. Gagarina 23-2, Nizhni Novgorod, Russian Federation
;
    'Chuprunov, Evgeny V.' .
;
Department of Physics,
N. I. Lobachevsky State University of Nizhni Novgorod, 603950,
pr. Gagarina 23-3, Nizhni Novgorod, Russian Federation
;
