# Supplementary material for: Bis[(E)-3-(4-meth­oxy­phen­yl)prop-2-enoato]triphenyl­anti­mony(V) benzene monosolvate
Source: Acta Crystallogr Sect E Struct Rep Online. 2013 Feb 23;69(Pt 3):m167. doi: 10.1107/S1600536813004674 (PMC3588489; doi:10.1107/S1600536813004674)
Supplement: Supplementary file 2 [file e-69-0m167-Isup2.hkl]

# 
# h,k,l, Fc-squared, Fo-squared, sigma(Fo-squared) and status flag 
# 
data_I
_shelx_title ' I         P1           R =  New: P-1' 
_shelx_refln_list_code          4 
_shelx_F_calc_maximum      193.17 
_exptl_crystal_F_000       804.00 
_reflns_d_resolution_high  0.8002 
 
loop_ 
 _symmetry_equiv_pos_as_xyz 
 'x, y, z' 
 '-x, -y, -z' 
 
_cell_length_a    11.2047 
_cell_length_b    11.2337 
_cell_length_c    15.0317 
_cell_angle_alpha  91.125 
_cell_angle_beta   94.936 
_cell_angle_gamma  95.496 
 
_shelx_F_squared_multiplier     1.000 
 
loop_ 
 _refln_index_h 
 _refln_index_k 
 _refln_index_l 
 _refln_F_squared_calc 
 _refln_F_squared_meas 
 _refln_F_squared_sigma 
 _refln_observed_status 
   2   0   0    21386.36    21226.85    316.48 o 
   3   0   0     3211.04     3237.07     23.48 o 
   4   0   0     1705.47     1683.84     19.30 o 
   5   0   0     2780.39     2758.54     24.72 o 
   6   0   0        2.02        7.11      2.41 o 
   7   0   0     4551.95     4372.56     38.80 o 
   8   0   0       51.82       41.10      6.96 o 
   9   0   0     1601.68     1579.34     18.10 o 
  10   0   0     1278.38     1271.07     21.02 o 
  11   0   0      603.84      605.83      9.03 o 
  12   0   0      569.26      575.84      9.12 o 
  13   0   0      127.97      122.40      4.48 o 
 -13   1   0      548.93      542.87      9.29 o 
 -12   1   0      113.51      127.15      4.41 o 
 -11   1   0     1231.70     1204.07     14.72 o 
 -10   1   0       83.93       76.75      3.75 o 
  -9   1   0     1112.23     1102.80     13.98 o 
  -8   1   0     1111.59     1069.32     13.09 o 
  -7   1   0       46.84       50.29      2.57 o 
  -6   1   0     7742.18     8104.31    111.62 o 
  -5   1   0      571.49      578.70      5.28 o 
  -4   1   0     3386.47     3601.48     23.32 o 
  -3   1   0     9067.98     8981.58     79.89 o 
  -2   1   0     2702.33     2860.20     43.17 o 
   3   1   0     5542.02     5735.72     45.70 o 
   4   1   0     1843.14     1839.61     32.09 o 
   5   1   0     6010.05     6114.84     97.04 o 
   6   1   0     3548.40     3477.16     27.02 o 
   7   1   0     2044.68     1871.72     19.18 o 
   8   1   0     3411.87     3386.34     31.92 o 
   9   1   0      482.94      490.99      7.17 o 
  10   1   0     1626.49     1623.30     16.89 o 
  11   1   0       34.37       33.28      2.55 o 
  12   1   0      466.24      461.15      8.45 o 
  13   1   0      212.54      201.27      5.48 o 
 -13   2   0       10.29       12.63      2.54 o 
 -12   2   0      891.90      885.31     15.12 o 
 -11   2   0        0.50        1.62      2.44 o 
 -10   2   0      583.67      593.91      9.89 o 
  -9   2   0      156.29      157.96      6.12 o 
  -8   2   0      679.06      676.18      9.65 o 
  -7   2   0     2682.20     2615.65     32.93 o 
  -6   2   0     1424.80     1555.25     13.26 o 
  -5   2   0     6221.90     6282.11     62.08 o 
  -4   2   0       68.35       75.67      5.91 o 
  -3   2   0     2478.35     2669.85     14.76 o 
  -1   2   0     4201.16     4416.69     69.60 o 
   0   2   0     7986.59     8229.18     63.43 o 
   1   2   0     5960.84     6083.90    114.99 o 
   2   2   0    11965.88    12388.26    197.96 o 
   3   2   0     1403.51     1402.14     15.65 o 
   4   2   0    12800.83    13275.03    234.34 o 
   5   2   0     1817.43     1871.63     24.19 o 
   6   2   0     2305.48     2245.81     23.28 o 
   7   2   0      184.70      187.60      3.67 o 
   8   2   0     1511.92     1509.87     12.98 o 
   9   2   0       66.61       79.77      6.85 o 
  10   2   0      402.41      400.71      6.16 o 
  11   2   0      400.85      395.31      6.94 o 
  12   2   0       48.24       44.61      2.78 o 
  13   2   0      204.26      218.89      6.77 o 
 -13   3   0      505.45      509.50      8.95 o 
 -12   3   0       48.30       52.45      3.23 o 
 -11   3   0      792.46      805.44     24.33 o 
 -10   3   0      128.01      126.16      6.66 o 
  -9   3   0      483.04      477.51      8.16 o 
  -8   3   0     1198.10     1138.56     11.13 o 
  -7   3   0     1786.73     1834.71     20.04 o 
  -6   3   0     2374.74     2378.85     30.64 o 
  -5   3   0      264.31      311.44      4.91 o 
  -4   3   0     3210.57     3163.14     22.97 o 
  -3   3   0      168.60      169.64      1.78 o 
  -2   3   0     8640.81     8989.46     62.20 o 
  -1   3   0     5208.83     5284.17     43.40 o 
   1   3   0     4890.32     4914.15     79.09 o 
   2   3   0     2608.82     2545.78     22.00 o 
   3   3   0     3580.80     3617.04     33.02 o 
   4   3   0      382.10      408.22      3.46 o 
   5   3   0     4987.61     5025.03     52.59 o 
   6   3   0       36.68       21.77      1.15 o 
   7   3   0     1050.76     1070.56     14.05 o 
   8   3   0      517.54      525.26      5.35 o 
   9   3   0       76.00       88.77      2.13 o 
  10   3   0       91.32       84.25      2.40 o 
  11   3   0        3.35        4.08      1.86 o 
  12   3   0      299.07      291.00      6.04 o 
  13   3   0        1.78       -2.31      3.55 o 
 -13   4   0      327.98      331.75      7.19 o 
 -12   4   0      458.01      463.14      9.37 o 
 -11   4   0      129.96      130.96      4.84 o 
 -10   4   0     1305.80     1296.92     30.73 o 
  -9   4   0       27.17       29.49      6.03 o 
  -8   4   0     1035.54     1044.15     13.03 o 
  -7   4   0      994.59      997.12     12.44 o 
  -6   4   0     3091.88     3104.37     35.16 o 
  -5   4   0     1450.28     1447.14     13.04 o 
  -4   4   0      199.53      208.81      6.65 o 
  -3   4   0    16675.72    16693.72    151.92 o 
  -2   4   0      397.46      398.15      5.93 o 
  -1   4   0     4980.95     5059.74     40.74 o 
   0   4   0     3673.17     3836.00     36.14 o 
   1   4   0      936.68     1009.23     12.16 o 
   2   4   0     4137.33     4394.61     31.74 o 
   3   4   0     1131.44     1046.88     22.87 o 
   4   4   0     3767.15     3689.05     26.16 o 
   5   4   0        8.83        6.04      0.63 o 
   6   4   0     1370.79     1420.83     11.35 o 
   7   4   0      450.16      416.64      4.26 o 
   8   4   0      905.38      924.73      9.16 o 
   9   4   0      349.05      360.95      4.85 o 
  10   4   0      164.91      162.62      4.72 o 
  11   4   0      417.76      393.01      9.29 o 
  12   4   0       22.44       22.55      5.51 o 
 -13   5   0      164.56      173.26      6.27 o 
 -12   5   0      279.85      264.80      6.88 o 
 -11   5   0      206.00      202.68      6.58 o 
 -10   5   0      230.63      246.31     13.79 o 
  -9   5   0     1384.67     1361.56     25.58 o 
  -8   5   0       17.17       18.63      3.70 o 
  -7   5   0     1218.67     1164.01     17.60 o 
  -6   5   0       90.59       90.98      2.80 o 
  -5   5   0     1498.80     1437.18     31.10 o 
  -4   5   0     1183.14     1154.90     16.68 o 
  -3   5   0     1440.52     1503.04     12.22 o 
  -2   5   0     9222.26     9759.82     68.49 o 
  -1   5   0     2526.80     2609.69     17.79 o 
   0   5   0     5389.38     5457.67     39.58 o 
   1   5   0      518.98      581.09     12.62 o 
   2   5   0     3953.04     4087.80     49.87 o 
   3   5   0     2824.89     2882.51     29.37 o 
   4   5   0     1890.60     1864.17     18.56 o 
   5   5   0     3901.58     3871.02     32.66 o 
   6   5   0      426.67      442.56      3.95 o 
   7   5   0     2194.64     2072.22     13.81 o 
   8   5   0       86.78       90.75      2.18 o 
   9   5   0     1145.42     1136.44     10.18 o 
  10   5   0      302.58      307.55      9.90 o 
  11   5   0       88.05       88.18      7.49 o 
  12   5   0      239.36      249.05      9.76 o 
 -13   6   0      231.74      253.54     12.53 o 
 -12   6   0       20.23       20.53      3.77 o 
 -11   6   0      314.19      317.66      7.05 o 
 -10   6   0      387.85      397.20     21.07 o 
  -9   6   0      289.95      299.39      6.11 o 
  -8   6   0     1436.73     1488.57     27.78 o 
  -7   6   0       35.87       43.32      5.92 o 
  -6   6   0     2563.92     2439.77     46.48 o 
  -5   6   0      622.76      554.05     14.33 o 
  -4   6   0     1512.72     1589.04     20.11 o 
  -3   6   0     1088.98     1084.89     10.71 o 
  -2   6   0     2052.25     2061.39     25.03 o 
  -1   6   0     2343.41     2311.06     16.38 o 
   0   6   0       43.38       43.37      2.09 o 
   1   6   0     2080.17     2021.36     29.19 o 
   2   6   0      411.51      469.52      8.16 o 
   3   6   0     1641.63     1664.76     29.49 o 
   4   6   0      725.09      697.58      9.48 o 
   5   6   0      955.44      947.83     11.93 o 
   6   6   0      629.83      628.49      9.39 o 
   7   6   0     1440.80     1436.45     16.73 o 
   8   6   0      683.24      649.65     10.10 o 
   9   6   0       94.03       78.89      3.61 o 
  10   6   0      495.91      468.34     12.60 o 
  11   6   0       62.71       63.76      5.51 o 
 -12   7   0      181.64      169.64     15.63 o 
 -11   7   0       99.79       92.75     13.60 o 
 -10   7   0      433.20      469.40     15.80 o 
  -9   7   0      523.79      528.88     15.62 o 
  -8   7   0      304.35      295.14     11.76 o 
  -7   7   0      481.49      476.66     20.91 o 
  -6   7   0       87.81      116.97      4.12 o 
  -5   7   0     3170.59     3163.25     62.53 o 
  -4   7   0       66.33       59.70      2.02 o 
  -3   7   0     2094.97     2020.81     20.72 o 
  -2   7   0     1038.97     1036.23     12.56 o 
   0   7   0     2113.69     2085.51     24.02 o 
   1   7   0      736.39      729.49      9.24 o 
   2   7   0     4054.35     4104.01    100.74 o 
   3   7   0       27.42       24.83      2.88 o 
   4   7   0     1823.46     1813.94     19.27 o 
   5   7   0       67.29       70.64      3.20 o 
   6   7   0      616.49      605.79      9.62 o 
   7   7   0      236.64      244.39      7.83 o 
   8   7   0      277.14      301.90      9.78 o 
   9   7   0      229.38      245.41      6.26 o 
  10   7   0        8.74        7.18      3.35 o 
  11   7   0      282.14      292.13     10.78 o 
 -12   8   0       26.43       24.68      4.22 o 
 -11   8   0      344.18      346.49     11.20 o 
 -10   8   0       75.14       88.93      5.58 o 
  -9   8   0      822.54      885.15     22.46 o 
  -8   8   0      106.76      118.65      7.66 o 
  -7   8   0      301.23      279.02      7.92 o 
  -6   8   0      647.79      580.62     62.82 o 
  -5   8   0        4.10        5.30      1.18 o 
  -4   8   0     1081.05     1090.13     19.72 o 
  -3   8   0      105.81       83.46      9.01 o 
  -2   8   0     1846.81     1849.57     26.88 o 
  -1   8   0      659.42      667.74     11.32 o 
   0   8   0     1153.78     1130.80     15.74 o 
   1   8   0     1686.02     1702.55     30.80 o 
   2   8   0     1531.67     1584.51     18.05 o 
   3   8   0      988.48     1018.23     14.96 o 
   4   8   0       73.41       68.84      5.18 o 
   5   8   0      416.74      398.23     12.55 o 
   6   8   0        8.86       18.23      6.87 o 
   7   8   0      164.23      177.08      5.36 o 
   8   8   0      323.44      319.10      7.36 o 
   9   8   0       79.61       71.96      5.46 o 
  10   8   0      197.81      190.47      8.60 o 
 -11   9   0       22.27       27.99      8.48 o 
 -10   9   0      393.42      409.09     11.25 o 
  -9   9   0        3.28        1.10      4.57 o 
  -8   9   0      639.20      632.66     19.89 o 
  -7   9   0       67.74       62.01      8.19 o 
  -6   9   0      210.39      210.75     13.52 o 
  -5   9   0      633.94      616.32     13.83 o 
  -4   9   0      290.57      294.12      9.53 o 
  -3   9   0      697.42      723.71     13.53 o 
  -2   9   0      142.26      130.24      3.51 o 
  -1   9   0     1355.33     1372.41     25.44 o 
   0   9   0      255.17      259.77      4.18 o 
   1   9   0     1007.35      936.42     20.24 o 
   2   9   0     1095.75     1117.57     12.20 o 
   3   9   0      221.74      211.70      5.39 o 
   4   9   0      209.02      217.57      6.53 o 
   5   9   0      123.52      119.64      4.40 o 
   6   9   0      585.29      597.86     11.87 o 
   7   9   0       17.12       16.72      4.14 o 
   8   9   0      249.22      266.46      6.98 o 
   9   9   0       68.61       47.69      4.99 o 
 -10  10   0       21.27       18.75      7.41 o 
  -9  10   0      169.41      179.39     12.28 o 
  -8  10   0        9.74        2.72      3.08 o 
  -7  10   0      382.63      370.29     16.29 o 
  -6  10   0       62.59       62.33      4.07 o 
  -5  10   0      258.80      236.10     11.69 o 
  -4  10   0      578.42      544.40     13.50 o 
  -3  10   0      115.01      116.85      3.70 o 
  -2  10   0      100.43      105.59      3.35 o 
  -1  10   0        4.38        7.11      1.39 o 
   0  10   0      689.77      689.60     13.87 o 
   1  10   0       66.56       66.95      3.26 o 
   2  10   0      975.29      986.51     18.43 o 
   3  10   0      295.61      301.52      8.36 o 
   4  10   0      790.93      790.65     11.99 o 
   5  10   0      297.13      311.44      7.31 o 
   6  10   0       69.92       73.05      3.84 o 
   7  10   0      260.37      253.30      6.90 o 
   8  10   0        6.77        1.27      7.11 o 
  -9  11   0       47.85       44.50      4.74 o 
  -8  11   0      161.12      171.55     14.84 o 
  -7  11   0        1.48       -2.86      2.86 o 
  -6  11   0      322.79      336.77     12.75 o 
  -5  11   0       89.17       89.17      5.40 o 
  -4  11   0      317.95      309.98      9.91 o 
  -3  11   0      437.29      409.70     12.36 o 
  -2  11   0      307.10      289.55      6.34 o 
  -1  11   0      276.67      261.03      4.45 o 
   0  11   0        0.32       -0.45      1.21 o 
   1  11   0      403.22      412.88      9.47 o 
   2  11   0      118.22      108.69      3.71 o 
   3  11   0      277.83      291.44      6.11 o 
   4  11   0       44.77       43.16      3.33 o 
   5  11   0      233.92      228.80      6.52 o 
   6  11   0       97.61      100.15      4.59 o 
   7  11   0        3.25       -1.50      2.49 o 
  -8  12   0       77.16       50.48      6.77 o 
  -7  12   0      129.51      140.06      6.81 o 
  -6  12   0        1.76       -1.80      2.37 o 
  -5  12   0      268.24      268.90      7.45 o 
  -4  12   0       16.33       10.83      2.20 o 
  -3  12   0      257.21      268.92     10.91 o 
  -2  12   0      114.36      105.70      6.69 o 
  -1  12   0      255.20      256.33      7.17 o 
   0  12   0      255.18      274.00     10.31 o 
   1  12   0        2.26        1.62      2.46 o 
   2  12   0      244.57      245.79      7.00 o 
   3  12   0        0.10        1.55      1.92 o 
   4  12   0      369.04      363.47      8.27 o 
   5  12   0       38.28       41.44      3.12 o 
   6  12   0      148.94      142.61      5.61 o 
  -6  13   0       59.33       51.22      2.85 o 
  -5  13   0        0.05       -1.62      1.89 o 
  -4  13   0      158.47      165.95      7.19 o 
  -3  13   0        2.48        5.49      2.64 o 
  -2  13   0      191.44      206.20      6.76 o 
  -1  13   0       51.94       53.27      3.98 o 
   0  13   0      108.21       99.29      4.89 o 
   1  13   0      147.43      148.66      6.67 o 
   2  13   0       63.03       63.69      4.22 o 
   3  13   0      179.21      179.12      6.44 o 
  -2  14   0        2.70        6.52      2.92 o 
  -1  14   0      146.79      156.55      7.81 o 
   1 -14   1       75.22       83.97      4.86 o 
   2 -14   1      133.92      151.27      6.17 o 
  -4 -13   1      117.58      114.79     12.37 o 
  -3 -13   1       17.75       18.80      3.10 o 
  -2 -13   1      162.64      166.40      7.60 o 
  -1 -13   1       12.40        7.51      4.78 o 
   0 -13   1      154.09      161.60      5.95 o 
   1 -13   1       17.45       13.93      2.82 o 
   2 -13   1      117.76      138.08      5.62 o 
   3 -13   1      122.22      127.77      5.50 o 
   4 -13   1      124.44      132.59      6.12 o 
   5 -13   1       41.48       40.22      2.57 o 
   6 -13   1       14.17        8.43      1.93 o 
  -6 -12   1      256.16      256.79      7.29 o 
  -5 -12   1       40.48       44.96      4.68 o 
  -4 -12   1      236.19      239.82      5.92 o 
  -3 -12   1      170.38      174.22      5.14 o 
  -2 -12   1       66.83       60.63      3.90 o 
  -1 -12   1      224.37      246.27      6.92 o 
   0 -12   1        1.32        5.17      3.13 o 
   1 -12   1      421.92      438.77     12.54 o 
   2 -12   1       87.97       74.95      8.15 o 
   3 -12   1      307.04      298.81      7.53 o 
   4 -12   1      104.49       94.40      3.28 o 
   5 -12   1      172.09      169.76      4.47 o 
   6 -12   1      101.38       93.77      5.14 o 
   7 -12   1        7.02        4.23      2.54 o 
   8 -12   1      147.99      125.84      7.23 o 
  -7 -11   1      101.02       97.94      4.63 o 
  -6 -11   1        0.36       -1.29      2.21 o 
  -5 -11   1      422.97      412.28      8.67 o 
  -4 -11   1      148.60      158.41      7.39 o 
  -3 -11   1      277.58      297.21      7.89 o 
  -2 -11   1      147.09      134.27      4.54 o 
  -1 -11   1      265.82      273.35      5.49 o 
   0 -11   1      305.53      312.02      4.55 o 
   1 -11   1        6.44        7.87      1.30 o 
   2 -11   1      587.34      572.77     13.25 o 
   3 -11   1        4.14        2.98      2.91 o 
   4 -11   1      477.53      454.95     14.04 o 
   5 -11   1       54.44       47.86      3.01 o 
   6 -11   1      262.85      278.29     13.26 o 
   7 -11   1      157.29      149.56      8.25 o 
   8 -11   1       35.98       29.77      3.05 o 
   9 -11   1      183.62      176.62     17.45 o 
  -8 -10   1       54.81       48.60      4.82 o 
  -7 -10   1       63.77       65.22      3.74 o 
  -6 -10   1      278.95      284.13      7.02 o 
  -5 -10   1        4.23        4.65      2.28 o 
  -4 -10   1      863.76      869.91     18.59 o 
  -3 -10   1       81.54       74.72      3.87 o 
  -2 -10   1     1425.94     1438.18     43.84 o 
  -1 -10   1      267.99      247.32      5.26 o 
   0 -10   1      641.47      637.70      7.92 o 
   1 -10   1      160.98      170.55      4.21 o 
   2 -10   1       46.81       48.56      2.05 o 
   3 -10   1      440.44      448.16     12.55 o 
   4 -10   1        0.56        1.30      2.55 o 
   5 -10   1      545.94      514.39     24.23 o 
   6 -10   1      239.53      231.29      6.85 o 
   7 -10   1      435.97      431.46     12.24 o 
   8 -10   1      154.41      156.64      9.33 o 
   9 -10   1      116.64      118.42      6.20 o 
  10 -10   1      161.36      162.02      6.01 o 
  -9  -9   1        0.10       -3.55      3.55 o 
  -8  -9   1      319.55      321.25      7.54 o 
  -7  -9   1      117.80      113.98      4.51 o 
  -6  -9   1      286.26      280.51      6.75 o 
  -5  -9   1      620.11      594.21     14.79 o 
  -4  -9   1      231.34      225.40      6.73 o 
  -3  -9   1      178.61      167.55     10.11 o 
  -2  -9   1      103.55      111.05      3.36 o 
  -1  -9   1      409.48      388.25      6.30 o 
   0  -9   1      333.36      320.04      7.28 o 
   1  -9   1      894.44      899.12     12.21 o 
   2  -9   1      178.71      185.91      9.49 o 
   3  -9   1      128.06      144.65      4.64 o 
   4  -9   1      447.95      446.65      8.17 o 
   5  -9   1       70.32       69.47      7.54 o 
   6  -9   1      660.09      648.32     17.00 o 
   7  -9   1       11.91       11.38      3.92 o 
   8  -9   1      697.18      685.19     18.90 o 
   9  -9   1       57.84       64.46      6.50 o 
  10  -9   1      161.45      154.89      6.76 o 
  11  -9   1      145.58      140.39     11.06 o 
 -10  -8   1        5.73        4.96      7.07 o 
  -9  -8   1      368.93      349.42     10.83 o 
  -8  -8   1        0.91        0.57      2.11 o 
  -7  -8   1      531.31      569.73      9.74 o 
  -6  -8   1      482.94      454.21      8.34 o 
  -5  -8   1       29.56       30.14      2.45 o 
  -4  -8   1      116.71      113.96      3.87 o 
  -3  -8   1       94.39       93.82      3.43 o 
  -2  -8   1      279.95      309.22      7.32 o 
  -1  -8   1      156.85      137.55      2.22 o 
   0  -8   1     1107.87     1039.67     10.33 o 
   1  -8   1       81.94       78.53      2.63 o 
   2  -8   1     2372.96     2415.28     24.42 o 
   3  -8   1      266.14      280.28      5.13 o 
   4  -8   1      301.60      289.89      6.78 o 
   5  -8   1      294.89      291.57      7.27 o 
   6  -8   1        0.40        1.71      1.77 o 
   7  -8   1      231.72      228.72     18.88 o 
   8  -8   1       10.97        4.29      5.10 o 
   9  -8   1      596.52      645.29     13.57 o 
  10  -8   1       85.52      100.46      7.80 o 
  11  -8   1      191.65      206.28     18.95 o 
  12  -8   1      136.70      129.98      5.90 o 
 -11  -7   1       59.42       59.31      5.49 o 
 -10  -7   1      187.85      209.17      8.62 o 
  -9  -7   1       13.25       14.83      3.43 o 
  -8  -7   1      667.21      667.59     10.50 o 
  -7  -7   1       28.15       38.37      4.30 o 
  -6  -7   1     1066.71     1114.57     14.06 o 
  -5  -7   1      306.05      292.40      6.04 o 
  -4  -7   1     2157.07     2129.78     24.12 o 
  -3  -7   1     1541.20     1494.33     34.56 o 
  -2  -7   1        2.74        9.85      3.43 o 
  -1  -7   1     1856.72     1803.31     33.73 o 
   0  -7   1        1.78        4.15      0.55 o 
   1  -7   1     1158.06     1091.93     10.37 o 
   2  -7   1        7.63       16.40      1.49 o 
   3  -7   1      830.15      770.54      8.79 o 
   4  -7   1      470.35      457.20      8.57 o 
   5  -7   1      158.43      156.18      2.94 o 
   6  -7   1     1280.56     1271.41     42.07 o 
   7  -7   1       77.91       69.14      8.04 o 
   8  -7   1      992.68     1009.91     33.39 o 
   9  -7   1        0.20        3.62      3.97 o 
  10  -7   1      756.43      812.47     15.81 o 
  11  -7   1       32.00       35.34      3.42 o 
  12  -7   1      123.21      114.13      6.15 o 
 -12  -6   1      275.43      291.93      8.78 o 
 -11  -6   1      121.13      133.46      7.22 o 
 -10  -6   1      386.25      381.43     11.36 o 
  -9  -6   1      233.52      247.28      6.21 o 
  -8  -6   1        3.06        3.31      2.25 o 
  -7  -6   1     1963.17     1923.98     21.33 o 
  -6  -6   1        3.80        5.64      3.17 o 
  -5  -6   1     2221.37     2236.65     22.38 o 
  -4  -6   1      436.73      471.53      7.31 o 
  -3  -6   1     3934.21     4146.43     41.86 o 
  -2  -6   1      424.69      432.92      8.15 o 
  -1  -6   1      457.58      429.16      9.89 o 
   0  -6   1     2596.04     2672.26     18.19 o 
   1  -6   1      265.66      259.58      2.93 o 
   2  -6   1     2321.18     2361.21     22.41 o 
   3  -6   1       42.94       41.75      1.92 o 
   4  -6   1     1205.09     1129.59     15.37 o 
   5  -6   1     1041.72     1094.11     26.25 o 
   6  -6   1      435.86      402.38     12.07 o 
   7  -6   1     2148.93     2175.33     32.79 o 
   8  -6   1      201.28      213.10      8.04 o 
   9  -6   1     1479.86     1566.87     26.02 o 
  10  -6   1       40.96       40.15      4.42 o 
  11  -6   1      297.97      305.64      9.44 o 
  12  -6   1        1.42       -0.11      3.00 o 
  13  -6   1      203.18      213.00      8.26 o 
 -12  -5   1        1.42       -0.33      3.53 o 
 -11  -5   1      410.87      419.71      9.80 o 
 -10  -5   1        8.91       13.95      3.56 o 
  -9  -5   1      274.60      293.76      4.11 o 
  -8  -5   1      328.49      318.95      4.09 o 
  -7  -5   1       12.33       12.47      0.83 o 
  -6  -5   1     1434.13     1441.98      9.72 o 
  -5  -5   1      299.68      285.26      9.71 o 
  -4  -5   1     4504.67     4709.61     40.76 o 
  -3  -5   1      309.30      297.52      5.06 o 
  -2  -5   1     9572.47     9679.85     79.23 o 
  -1  -5   1       29.47       20.87      2.27 o 
   0  -5   1     2363.15     2499.86     15.55 o 
   1  -5   1     3305.21     3367.22     18.69 o 
   2  -5   1     1085.82     1171.47     10.64 o 
   3  -5   1     4115.73     4344.52     28.66 o 
   4  -5   1      582.99      586.81      5.73 o 
   5  -5   1     2772.26     2717.13     32.62 o 
   6  -5   1      503.64      523.88      7.95 o 
   7  -5   1     1524.41     1523.62     17.51 o 
   8  -5   1     1783.69     1738.71     31.13 o 
   9  -5   1      670.40      655.23     27.78 o 
  10  -5   1     1170.51     1197.53     33.21 o 
  11  -5   1        0.08       -1.32      1.89 o 
  12  -5   1      321.56      329.41      9.52 o 
  13  -5   1       14.96       15.93      3.30 o 
 -12  -4   1      262.65      254.88      9.54 o 
 -11  -4   1       40.69       34.03      4.42 o 
 -10  -4   1      679.23      664.67      7.93 o 
  -9  -4   1      210.67      222.83      3.59 o 
  -8  -4   1      301.80      329.73      4.25 o 
  -7  -4   1      813.81      792.23      6.47 o 
  -6  -4   1      534.81      508.96      4.46 o 
  -5  -4   1      746.66      737.11      6.42 o 
  -4  -4   1      389.90      396.87      7.52 o 
  -3  -4   1     5824.01     5894.12     77.86 o 
  -2  -4   1      286.58      326.20      3.65 o 
  -1  -4   1     7727.60     7370.66     42.03 o 
   0  -4   1      189.38      200.32      1.94 o 
   1  -4   1     2666.78     2670.14     17.83 o 
   2  -4   1     3114.92     3293.80     19.96 o 
   3  -4   1     2211.32     2146.78     13.67 o 
   4  -4   1     4003.35     3934.79     25.58 o 
   5  -4   1      809.19      837.52     10.32 o 
   6  -4   1     1897.90     1899.15     15.91 o 
   7  -4   1        1.68        7.68      1.62 o 
   8  -4   1     1495.21     1530.03     13.82 o 
   9  -4   1      677.02      685.47     10.10 o 
  10  -4   1      282.01      269.96     13.21 o 
  11  -4   1      413.41      419.21     15.03 o 
  12  -4   1       89.86       82.37      3.72 o 
  13  -4   1      593.29      594.75     25.22 o 
 -13  -3   1      131.68      142.50      7.56 o 
 -12  -3   1      151.12      142.11      4.61 o 
 -11  -3   1      684.78      675.22     11.48 o 
 -10  -3   1       16.87       14.06      1.77 o 
  -9  -3   1     1216.89     1186.29     13.43 o 
  -8  -3   1       98.75      115.37      2.43 o 
  -7  -3   1     2237.80     2244.83     16.41 o 
  -6  -3   1     2189.84     2219.08     18.67 o 
  -5  -3   1      908.64      873.52      7.14 o 
  -4  -3   1     2361.82     2588.75     30.13 o 
  -2  -3   1     2289.80     2249.58     29.09 o 
  -1  -3   1      970.34     1073.06      8.79 o 
   0  -3   1     4909.95     4810.73     23.81 o 
   1  -3   1      859.39      874.00      7.30 o 
   2  -3   1     1288.35     1310.01      8.53 o 
   3  -3   1     1922.64     2091.54     11.81 o 
   4  -3   1      893.86      909.37      8.37 o 
   5  -3   1      918.84      860.72     14.31 o 
   6  -3   1      507.01      512.78      7.93 o 
   7  -3   1     2909.82     2890.69     29.95 o 
   8  -3   1       38.31       35.02      2.46 o 
   9  -3   1      818.72      805.24     13.48 o 
  10  -3   1      472.49      465.49      8.51 o 
  11  -3   1      334.31      327.82     14.31 o 
  12  -3   1      483.48      471.99     11.02 o 
  13  -3   1       40.71       43.83      5.11 o 
 -13  -2   1      247.21      263.85      6.18 o 
 -12  -2   1       23.19       17.69      2.17 o 
 -11  -2   1      148.24      151.83      5.37 o 
 -10  -2   1      826.97      785.06     11.54 o 
  -9  -2   1      444.52      423.89      7.77 o 
  -8  -2   1     1802.01     1757.62     16.51 o 
  -7  -2   1        9.42       19.60      1.63 o 
  -6  -2   1     2587.07     2632.94     30.16 o 
  -5  -2   1      349.95      373.75      4.21 o 
  -4  -2   1     8938.78     8982.53     83.42 o 
  -3  -2   1     4912.87     5460.17     34.15 o 
  -2  -2   1     2642.75     2971.26     21.87 o 
  -1  -2   1     1909.43     1903.88     16.63 o 
   0  -2   1      833.42     1031.65     12.62 o 
   1  -2   1    11421.83    11915.54     90.99 o 
   2  -2   1     1466.11     1518.51      8.59 o 
   3  -2   1     3271.13     3104.80     18.26 o 
   4  -2   1     9602.09    10190.96     92.24 o 
   5  -2   1      702.28      699.66     10.66 o 
   6  -2   1     4436.74     4561.78     33.76 o 
   7  -2   1       44.33       33.12      2.55 o 
   8  -2   1     1947.00     1891.29     19.86 o 
   9  -2   1        9.98        8.32      1.94 o 
  10  -2   1      415.60      433.19      7.08 o 
  11  -2   1      289.04      287.11      6.76 o 
  12  -2   1      425.40      434.81      7.89 o 
  13  -2   1      241.28      244.94      6.45 o 
 -13  -1   1       16.59        8.96      2.17 o 
 -12  -1   1      332.97      323.69      7.29 o 
 -11  -1   1      159.26      154.26      6.34 o 
 -10  -1   1      281.15      280.81      6.63 o 
  -9  -1   1     1125.44     1078.06     13.76 o 
  -8  -1   1      913.40      854.80     11.36 o 
  -7  -1   1     1168.27     1162.02     12.35 o 
  -6  -1   1      287.95      316.41      5.42 o 
  -5  -1   1     6100.97     6111.73     60.63 o 
  -4  -1   1     1493.45     1493.80     15.18 o 
  -3  -1   1     2667.83     2472.20     19.55 o 
   2  -1   1     8462.41     8481.39     57.91 o 
   3  -1   1      125.36      169.22      4.50 o 
   4  -1   1     4830.02     5034.10     43.73 o 
   5  -1   1     4535.40     4894.68     35.55 o 
   6  -1   1     3974.29     4058.85     52.26 o 
   7  -1   1     2572.72     2661.22     25.36 o 
   8  -1   1       97.65      103.32      3.61 o 
   9  -1   1     1301.70     1275.30     13.98 o 
  10  -1   1       69.81       72.84      3.08 o 
  11  -1   1      994.09     1011.32     16.64 o 
  12  -1   1      177.35      173.25      7.21 o 
  13  -1   1      380.69      388.17      7.75 o 
 -13   0   1      284.06      294.76      6.63 o 
 -12   0   1        7.17       11.50      2.18 o 
 -11   0   1       44.22       52.10      3.45 o 
 -10   0   1      270.77      291.21      6.78 o 
  -9   0   1     1187.73     1199.14     16.25 o 
  -8   0   1     1139.44     1144.68     11.20 o 
  -7   0   1     1048.30     1065.92     11.62 o 
  -6   0   1     3799.35     3899.98     35.21 o 
  -5   0   1       97.98       96.15      4.04 o 
  -4   0   1     5346.42     5487.01     59.85 o 
  -3   0   1      246.56      225.60      2.56 o 
  -2   0   1     6570.03     6396.39     50.84 o 
   2   0   1     1936.61     2189.06     58.03 o 
   3   0   1      958.23     1028.70     10.45 o 
   4   0   1      310.74      313.71      4.99 o 
   5   0   1     7164.13     7302.77     60.11 o 
   6   0   1     2321.38     2331.27     22.15 o 
   7   0   1     1638.05     1621.63     14.72 o 
   8   0   1     2257.88     2213.62     19.37 o 
   9   0   1       55.11       65.83      2.84 o 
  10   0   1     1845.16     1858.52     18.49 o 
  11   0   1        0.46        5.00      2.01 o 
  12   0   1     1350.07     1370.17     17.97 o 
  13   0   1       16.82       16.32      2.99 o 
 -13   1   1       86.23       80.08      3.95 o 
 -12   1   1      369.52      373.25      8.41 o 
 -11   1   1      163.85      166.74     12.66 o 
 -10   1   1      702.29      707.86     10.95 o 
  -9   1   1     1633.66     1638.04     15.96 o 
  -8   1   1     1629.27     1580.01     17.29 o 
  -7   1   1      715.84      707.97      8.41 o 
  -6   1   1     4175.28     4200.77     37.68 o 
  -5   1   1     5031.59     5194.78     56.60 o 
  -4   1   1      515.37      532.72      8.86 o 
  -3   1   1     6072.48     6099.08     38.62 o 
  -2   1   1      779.10      821.04      6.60 o 
   2   1   1     6608.24     7259.18     49.92 o 
   3   1   1     1589.09     1612.26     32.57 o 
   4   1   1    16407.13    16658.88    284.86 o 
   5   1   1      160.84      148.43      2.80 o 
   6   1   1     1587.73     1510.52     13.43 o 
   7   1   1      360.27      339.43      4.66 o 
   8   1   1     1016.01     1025.80     10.96 o 
   9   1   1     2145.80     2124.73     19.31 o 
  10   1   1      634.35      632.04      8.82 o 
  11   1   1     1068.25     1073.90     12.73 o 
  12   1   1       57.91       70.08      5.87 o 
  13   1   1      350.04      348.30      7.20 o 
 -13   2   1      101.07       95.64      4.02 o 
 -12   2   1      159.79      155.97      9.18 o 
 -11   2   1      601.93      608.98     10.49 o 
 -10   2   1        1.35        2.12      4.18 o 
  -9   2   1     2822.81     2888.56     28.47 o 
  -8   2   1      131.45      118.02      3.84 o 
  -7   2   1     6532.15     6360.40     58.62 o 
  -6   2   1     1343.87     1269.56     12.35 o 
  -5   2   1     3867.15     3961.50     24.53 o 
  -4   2   1     4412.39     4577.53     32.53 o 
  -3   2   1      572.64      598.99      4.50 o 
  -1   2   1      252.77      287.71      3.02 o 
   0   2   1    11228.91    11505.01    179.93 o 
   1   2   1     5128.85     5127.58     35.62 o 
   2   2   1      852.52      907.47     12.30 o 
   3   2   1     1060.19     1156.21     14.56 o 
   4   2   1     2628.91     2858.41     61.22 o 
   5   2   1     5187.60     5595.34    124.97 o 
   6   2   1      956.86     1033.54     10.04 o 
   7   2   1     1557.36     1538.22     15.95 o 
   8   2   1     1869.54     1824.91     16.69 o 
   9   2   1      990.25      969.40      9.93 o 
  10   2   1      844.50      864.53     10.64 o 
  11   2   1      826.67      830.42      9.51 o 
  12   2   1      356.80      365.24      6.97 o 
  13   2   1       71.34       73.19      3.53 o 
 -13   3   1      310.89      299.57      7.98 o 
 -12   3   1      216.95      198.52      7.05 o 
 -11   3   1      621.89      606.10     10.48 o 
 -10   3   1      335.59      312.83      6.91 o 
  -9   3   1       20.33       16.52      5.42 o 
  -8   3   1     2244.19     2257.06     34.66 o 
  -7   3   1       25.87       26.35      1.39 o 
  -6   3   1     1424.92     1319.82     11.38 o 
  -5   3   1     1073.07     1060.24     10.36 o 
  -4   3   1     4089.14     4180.14     24.77 o 
  -3   3   1     7072.33     7147.64     45.24 o 
  -2   3   1    18803.47    18846.43    128.01 o 
   0   3   1    37312.98    36189.66    985.98 o 
   1   3   1     8084.54     8211.08     45.99 o 
   2   3   1      360.44      359.76      2.58 o 
   3   3   1     7824.75     8067.23     85.92 o 
   4   3   1     5793.87     5978.38     67.87 o 
   5   3   1      827.91      756.74      9.92 o 
   6   3   1     2237.92     2189.47     27.53 o 
   7   3   1        1.24        4.19      1.16 o 
   8   3   1     1951.25     1921.86     17.28 o 
   9   3   1      450.98      450.55      6.77 o 
  10   3   1     2279.40     2253.27     18.81 o 
  11   3   1      287.31      298.62      5.21 o 
  12   3   1      256.43      263.27      5.78 o 
  13   3   1      118.80      130.83      7.27 o 
 -13   4   1        1.95        6.21      2.85 o 
 -12   4   1      442.42      449.26      9.21 o 
 -11   4   1       30.70       32.74      3.15 o 
 -10   4   1     1119.90     1104.51     19.52 o 
  -9   4   1      369.19      334.31      7.77 o 
  -8   4   1      281.67      289.17      4.40 o 
  -7   4   1     3350.76     3394.67     34.94 o 
  -6   4   1       12.87       27.74      2.26 o 
  -5   4   1     3135.67     3081.25     22.90 o 
  -4   4   1     3917.94     3965.24     25.87 o 
  -3   4   1    10782.13    11144.11    202.69 o 
  -2   4   1     9022.51     9424.32     70.57 o 
  -1   4   1    15370.43    15486.76    183.48 o 
   0   4   1     1997.49     2058.21     16.62 o 
   1   4   1     3029.33     3078.52     22.25 o 
   2   4   1     3984.88     4022.10     65.19 o 
   3   4   1     1081.24     1094.17     18.42 o 
   4   4   1     2397.00     2209.81     24.77 o 
   5   4   1      362.06      380.75      3.64 o 
   6   4   1     2869.42     2886.65     24.22 o 
   7   4   1      780.28      776.80      7.46 o 
   8   4   1      166.89      187.72      3.38 o 
   9   4   1     1452.70     1437.33     11.23 o 
  10   4   1        2.32        5.86      1.63 o 
  11   4   1      563.04      555.95     11.14 o 
  12   4   1       62.14       68.40      5.74 o 
 -13   5   1      394.68      423.12      9.24 o 
 -12   5   1       30.01       19.36      3.38 o 
 -11   5   1      395.48      395.52      8.07 o 
 -10   5   1       60.25       60.46      3.60 o 
  -9   5   1     1057.25     1023.83     27.20 o 
  -8   5   1      811.46      802.17     18.64 o 
  -7   5   1      432.37      427.72      7.70 o 
  -6   5   1     1756.68     1712.66     17.74 o 
  -5   5   1       53.99       59.18      2.37 o 
  -4   5   1     3431.89     3339.90     29.00 o 
  -3   5   1      942.22      949.87     10.46 o 
  -2   5   1     7362.71     7395.11    114.76 o 
  -1   5   1     1689.73     1823.64     17.22 o 
   0   5   1     5558.73     5681.39     43.95 o 
   1   5   1     1734.79     1670.68     16.61 o 
   2   5   1       62.28       53.80      2.33 o 
   3   5   1     8552.43     8313.11    317.98 o 
   4   5   1       12.15       10.49      0.80 o 
   5   5   1     3148.87     2966.09     21.82 o 
   6   5   1      229.33      233.02      2.71 o 
   7   5   1      619.02      622.86      5.96 o 
   8   5   1        6.42        8.02      1.11 o 
   9   5   1       78.87       75.40      2.31 o 
  10   5   1      539.51      514.70      9.19 o 
  11   5   1        0.89       -3.39      3.39 o 
  12   5   1      340.88      362.64      9.58 o 
 -13   6   1       66.26       76.21      9.35 o 
 -12   6   1      156.62      168.89      7.67 o 
 -11   6   1       34.84       30.77      2.78 o 
 -10   6   1      410.69      415.34      7.75 o 
  -9   6   1      101.03      104.97      6.06 o 
  -8   6   1     1398.23     1367.30     31.95 o 
  -7   6   1      601.77      561.74     15.01 o 
  -6   6   1     1175.44     1184.94     37.58 o 
  -5   6   1     3845.54     3783.53     37.53 o 
  -4   6   1        2.55        5.50      1.08 o 
  -3   6   1     5396.37     5233.98     51.31 o 
  -2   6   1      199.07      199.10      3.19 o 
  -1   6   1     1810.89     1840.24     18.50 o 
   0   6   1      500.89      474.20      5.53 o 
   1   6   1     2238.32     2164.12     28.80 o 
   2   6   1     3321.25     3213.82     77.80 o 
   3   6   1      632.41      598.03      8.41 o 
   4   6   1     2859.06     2848.47     29.92 o 
   5   6   1       38.74       22.07      2.15 o 
   6   6   1     1517.95     1441.99     16.12 o 
   7   6   1       76.58       71.64      3.71 o 
   8   6   1      429.77      416.87      7.98 o 
   9   6   1      225.83      204.00      7.94 o 
  10   6   1        6.41        9.53      8.51 o 
  11   6   1      286.28      296.27     10.52 o 
 -12   7   1      153.31      141.20      9.95 o 
 -11   7   1      359.76      373.47     21.84 o 
 -10   7   1        7.13        5.44      3.21 o 
  -9   7   1      695.73      694.30     22.18 o 
  -8   7   1        5.43        5.19      1.92 o 
  -7   7   1      985.38      995.18     19.72 o 
  -6   7   1      105.51       94.99      3.76 o 
  -5   7   1     1469.08     1289.44     96.65 o 
  -4   7   1     3285.19     3226.53     50.09 o 
  -3   7   1      692.16      676.05     14.99 o 
  -2   7   1     5069.51     4928.13     55.67 o 
  -1   7   1      146.41      172.40      4.30 o 
   0   7   1     2382.25     2484.19     24.43 o 
   1   7   1      835.93      834.42      9.72 o 
   2   7   1     2349.16     2193.09     69.43 o 
   3   7   1     1780.57     1755.42     42.43 o 
   4   7   1      474.23      465.67     10.10 o 
   5   7   1      917.09      917.67     14.01 o 
   6   7   1       61.09       68.99      5.08 o 
   7   7   1     1384.40     1393.81     17.03 o 
   8   7   1       59.66       66.91      8.47 o 
   9   7   1      203.33      213.51     13.63 o 
  10   7   1      142.06      140.65      7.33 o 
  11   7   1      112.66      118.78      7.19 o 
 -12   8   1       12.76       10.77      3.91 o 
 -11   8   1      140.17      136.19      6.93 o 
 -10   8   1      356.01      362.92     24.74 o 
  -9   8   1        2.62       11.34      7.38 o 
  -8   8   1      510.50      519.91      9.58 o 
  -7   8   1       26.14       24.74      2.77 o 
  -6   8   1      230.89      244.48      6.04 o 
  -5   8   1      325.54      307.92      7.88 o 
  -4   8   1      800.91      842.40     15.03 o 
  -3   8   1     1268.96     1279.53     38.88 o 
  -2   8   1      481.07      477.08     12.29 o 
  -1   8   1     2054.92     1985.77     23.42 o 
   0   8   1       54.35       57.89      1.61 o 
   1   8   1     1354.56     1321.97     20.03 o 
   2   8   1       13.03       16.67      3.01 o 
   3   8   1     1023.02     1005.18     14.22 o 
   4   8   1      147.84      152.28      4.57 o 
   5   8   1      713.54      697.17     18.35 o 
   6   8   1     1055.09     1027.91     14.03 o 
   7   8   1       19.87       17.22      2.63 o 
   8   8   1     1008.16      995.79     16.01 o 
   9   8   1       31.92       28.33      3.09 o 
  10   8   1      208.23      228.24     10.91 o 
 -11   9   1       31.97       37.62      4.59 o 
 -10   9   1       98.59      105.82      8.73 o 
  -9   9   1      322.38      311.08      9.57 o 
  -8   9   1       21.73       26.38      5.33 o 
  -7   9   1     1299.76     1245.18     29.54 o 
  -6   9   1       43.47       36.45      4.34 o 
  -5   9   1     1355.41     1259.11     40.46 o 
  -4   9   1      107.73      109.30     10.75 o 
  -3   9   1      656.30      644.91     12.65 o 
  -2   9   1      613.20      616.41      6.47 o 
  -1   9   1      140.42      147.02      3.35 o 
   0   9   1     2097.83     2103.84     26.63 o 
   1   9   1        3.34        3.00      0.77 o 
   2   9   1     1513.21     1319.99     75.46 o 
   3   9   1      402.93      403.84     13.03 o 
   4   9   1      274.67      270.01      6.37 o 
   5   9   1      104.89      104.06      5.73 o 
   6   9   1      318.70      339.88      9.46 o 
   7   9   1      269.38      284.05      7.23 o 
   8   9   1       98.08       95.17      4.49 o 
   9   9   1      177.42      169.76      7.97 o 
 -10  10   1       88.66      101.09      6.23 o 
  -9  10   1      118.96      119.69      6.41 o 
  -8  10   1      334.36      308.33      8.79 o 
  -7  10   1      129.50      144.27      5.47 o 
  -6  10   1     1021.92     1027.65     27.00 o 
  -5  10   1        8.98       13.34      6.99 o 
  -4  10   1     1073.76     1061.62     29.16 o 
  -3  10   1       21.94       22.09      2.37 o 
  -2  10   1      126.16      119.95      3.64 o 
  -1  10   1      605.49      627.83     10.02 o 
   0  10   1      482.03      499.75      7.93 o 
   1  10   1     1537.45     1482.89     40.95 o 
   2  10   1       61.50       57.94      2.99 o 
   3  10   1      712.94      710.04     15.53 o 
   4  10   1       30.50       28.14      2.94 o 
   5  10   1      457.56      434.02      8.79 o 
   6  10   1       45.09       44.99      3.73 o 
   7  10   1       89.88       91.61      4.50 o 
   8  10   1      124.60      116.17      5.04 o 
  -9  11   1        6.95        6.85      3.56 o 
  -8  11   1      202.99      225.88     12.97 o 
  -7  11   1      271.07      269.70      7.98 o 
  -6  11   1      188.97      182.62     12.25 o 
  -5  11   1      537.99      539.97     13.74 o 
  -4  11   1        6.14        8.90      3.05 o 
  -3  11   1      845.42      839.85     29.79 o 
  -2  11   1       23.29       26.43      5.51 o 
  -1  11   1      619.42      613.50     15.81 o 
   0  11   1      337.52      331.02      5.95 o 
   1  11   1      653.02      658.20      9.15 o 
   2  11   1      182.72      183.68      4.79 o 
   3  11   1      137.35      120.44      4.10 o 
   4  11   1      458.30      480.45     11.79 o 
   5  11   1        1.56        1.46      4.58 o 
   6  11   1      160.43      175.96      6.00 o 
   7  11   1       93.43       99.72      4.84 o 
  -8  12   1        0.44       -0.94      2.87 o 
  -7  12   1      111.60      123.54      9.95 o 
  -6  12   1      106.00       97.58      4.36 o 
  -5  12   1      180.46      182.72      6.15 o 
  -4  12   1      221.61      229.09      5.84 o 
  -3  12   1       38.20       32.68      3.23 o 
  -2  12   1      494.78      484.71     11.23 o 
  -1  12   1        3.56        1.21      2.68 o 
   0  12   1      738.50      775.62     24.35 o 
   1  12   1       48.71       50.09      4.58 o 
   2  12   1      284.37      269.76      7.43 o 
   3  12   1       40.47       56.89      5.08 o 
   4  12   1       73.92       71.69      4.12 o 
   5  12   1      254.47      248.38      7.32 o 
  -6  13   1       60.13       55.55      3.52 o 
  -5  13   1       97.26       96.45      4.16 o 
  -4  13   1       72.30       66.57      3.61 o 
  -3  13   1      122.37      143.76      6.16 o 
  -2  13   1       36.74       43.91      3.83 o 
  -1  13   1      185.59      197.53      6.60 o 
   0  13   1        3.09        2.35      2.58 o 
   1  13   1      142.93      156.02      8.33 o 
   2  13   1        5.49        3.77      2.69 o 
   3  13   1      152.46      148.70      6.03 o 
  -3 -13   2       22.50       22.86      3.42 o 
  -2 -13   2      175.22      182.94      6.44 o 
  -1 -13   2      102.97      111.92      5.12 o 
   0 -13   2       58.63       70.97     10.89 o 
   1 -13   2      335.49      338.54      9.81 o 
   2 -13   2       11.74       17.81      3.14 o 
   3 -13   2      281.75      310.04      9.24 o 
   4 -13   2        0.56       -0.22      1.92 o 
   5 -13   2      134.99      131.38      4.05 o 
   6 -13   2       19.23       12.95      2.28 o 
  -6 -12   2      118.66      128.55      4.80 o 
  -5 -12   2      381.40      408.39      8.15 o 
  -4 -12   2       44.30       47.66      3.68 o 
  -3 -12   2      347.19      365.39      7.09 o 
  -2 -12   2        0.21       -2.51      2.51 o 
  -1 -12   2      299.99      313.24      8.80 o 
   0 -12   2      171.65      170.57      5.89 o 
   1 -12   2      221.68      244.94      7.00 o 
   2 -12   2      642.31      621.73     17.30 o 
   3 -12   2      229.56      207.23      6.01 o 
   4 -12   2      278.96      277.97      9.29 o 
   5 -12   2       11.80        9.52      1.99 o 
   6 -12   2      259.43      265.22      9.05 o 
   7 -12   2       67.60       69.26      4.00 o 
   8 -12   2       96.66       99.43      5.79 o 
  -7 -11   2      210.32      221.95      8.70 o 
  -6 -11   2      110.96      103.42      4.59 o 
  -5 -11   2      192.12      196.25      8.15 o 
  -4 -11   2      597.52      613.80     11.29 o 
  -3 -11   2      105.95      114.98      4.00 o 
  -2 -11   2      589.31      589.08      8.68 o 
  -1 -11   2        2.24        0.90      1.73 o 
   0 -11   2      409.12      418.79      6.01 o 
   1 -11   2      155.32      148.97      4.60 o 
   2 -11   2      385.93      365.16      8.24 o 
   3 -11   2      192.13      197.33      8.73 o 
   4 -11   2      259.74      244.84      4.73 o 
   5 -11   2      222.39      229.12      8.06 o 
   6 -11   2        0.26       -2.05      2.83 o 
   7 -11   2      260.40      227.82     10.96 o 
   8 -11   2        6.22        5.85      2.89 o 
   9 -11   2      194.30      207.49     13.20 o 
  -8 -10   2      245.45      257.46      9.42 o 
  -7 -10   2       13.90       11.86      2.48 o 
  -6 -10   2      348.89      329.95      9.20 o 
  -5 -10   2      267.60      255.42      6.50 o 
  -4 -10   2      354.81      336.77      7.25 o 
  -3 -10   2      255.62      240.94      5.28 o 
  -2 -10   2      397.09      401.32      6.72 o 
  -1 -10   2      835.52      812.07     23.32 o 
   0 -10   2       14.22       11.95      1.51 o 
   1 -10   2      452.23      465.90     15.69 o 
   2 -10   2       30.02       32.48      2.53 o 
   3 -10   2      453.72      462.34     15.34 o 
   4 -10   2      152.12      147.94      6.98 o 
   5 -10   2      123.07      124.62      3.23 o 
   6 -10   2      756.59      774.76     15.23 o 
   7 -10   2       23.19       26.67      4.35 o 
   8 -10   2      345.28      345.22     16.42 o 
   9 -10   2        5.48        1.59      8.16 o 
  10 -10   2      134.53      132.21     13.31 o 
  -9  -9   2      165.85      165.32      7.82 o 
  -8  -9   2      105.83       96.48      8.89 o 
  -7  -9   2      421.54      410.87      9.63 o 
  -6  -9   2       11.08       10.81      2.72 o 
  -5  -9   2      380.74      386.73      7.65 o 
  -4  -9   2       17.42       21.10      2.18 o 
  -3  -9   2      453.11      461.65     14.49 o 
  -2  -9   2      283.85      289.25      5.31 o 
  -1  -9   2       30.28       31.43      1.98 o 
   0  -9   2     1719.39     1695.09     18.77 o 
   1  -9   2       49.33       48.47      1.67 o 
   2  -9   2      907.19      897.31     12.55 o 
   3  -9   2        7.91        3.99      1.09 o 
   4  -9   2      423.50      446.33      9.69 o 
   5  -9   2       46.79       45.25      2.08 o 
   6  -9   2      352.39      345.77      9.64 o 
   7  -9   2      418.68      397.69     13.35 o 
   8  -9   2      229.49      232.46      8.79 o 
   9  -9   2      289.41      287.20     13.13 o 
  10  -9   2        0.07       -2.07      2.59 o 
  11  -9   2       95.12       95.24     17.02 o 
 -10  -8   2       54.82       58.16      5.32 o 
  -9  -8   2      304.66      293.56      9.94 o 
  -8  -8   2      226.28      239.89      6.12 o 
  -7  -8   2      216.33      213.71      5.62 o 
  -6  -8   2     1001.27      999.49     15.39 o 
  -5  -8   2       24.29       21.32      2.16 o 
  -4  -8   2      965.93      947.74     12.36 o 
  -3  -8   2      617.32      609.05      9.04 o 
  -2  -8   2      459.65      490.91      6.80 o 
  -1  -8   2     1585.86     1543.83     31.78 o 
   0  -8   2      152.58      162.51      3.77 o 
   1  -8   2     1361.97     1320.60     18.19 o 
   2  -8   2      674.73      674.20      7.21 o 
   3  -8   2      909.73      896.07     14.27 o 
   4  -8   2       79.73       80.83      2.34 o 
   5  -8   2      398.98      426.80     12.83 o 
   6  -8   2      244.00      244.46      6.60 o 
   7  -8   2       60.93       69.30      2.43 o 
   8  -8   2      137.09      132.56      7.59 o 
   9  -8   2      186.05      182.76      9.19 o 
  10  -8   2      359.63      373.36     15.71 o 
  11  -8   2        4.54        2.92      2.45 o 
 -11  -7   2        4.41        5.98      3.95 o 
 -10  -7   2      245.05      254.12      9.46 o 
  -9  -7   2      111.34       97.87      5.86 o 
  -8  -7   2      271.71      274.39      6.17 o 
  -7  -7   2     1049.06     1072.90     13.80 o 
  -6  -7   2      186.63      191.45      5.72 o 
  -5  -7   2      507.91      475.04      7.87 o 
  -4  -7   2      818.01      832.75     10.93 o 
  -3  -7   2     1327.49     1264.55     22.42 o 
  -2  -7   2      168.83      140.99      7.74 o 
  -1  -7   2     1335.84     1337.46     23.71 o 
   0  -7   2      380.44      366.32      3.31 o 
   1  -7   2     1498.59     1570.35     15.05 o 
   2  -7   2      721.83      653.34     11.56 o 
   3  -7   2        8.31        5.12      1.12 o 
   4  -7   2     1561.23     1554.18     20.79 o 
   5  -7   2       76.84       83.90      4.24 o 
   6  -7   2     1715.50     1702.64     45.89 o 
   7  -7   2      181.92      185.46      8.39 o 
   8  -7   2      774.01      763.40     31.43 o 
   9  -7   2      292.15      291.21     17.41 o 
  10  -7   2      209.28      227.75     13.88 o 
  11  -7   2      234.69      248.80      9.88 o 
  12  -7   2       29.74       29.78      3.23 o 
 -12  -6   2       65.00       61.97      7.21 o 
 -11  -6   2      210.83      197.54     10.71 o 
 -10  -6   2       34.85       31.57      4.21 o 
  -9  -6   2      376.59      397.70     10.97 o 
  -8  -6   2      316.88      313.85      6.79 o 
  -7  -6   2      756.65      725.01     10.11 o 
  -6  -6   2      404.77      360.99      6.54 o 
  -5  -6   2     1979.16     1931.24     19.80 o 
  -4  -6   2      290.22      273.86      5.25 o 
  -3  -6   2       91.71      104.53      3.17 o 
  -2  -6   2     1233.64     1115.75     33.94 o 
  -1  -6   2      629.09      649.68      9.82 o 
   0  -6   2     1912.98     1923.12     14.51 o 
   1  -6   2     1652.21     1646.11     12.72 o 
   2  -6   2      633.30      633.57      9.97 o 
   3  -6   2      383.58      336.04      4.23 o 
   4  -6   2      273.76      265.68      3.74 o 
   5  -6   2     3133.08     3105.44     63.02 o 
   6  -6   2      165.07      156.53      6.12 o 
   7  -6   2     1025.99      990.59     24.08 o 
   8  -6   2       85.92       97.66      3.61 o 
   9  -6   2      752.88      767.67     20.12 o 
  10  -6   2      160.78      168.67      4.30 o 
  11  -6   2       85.06       80.19      4.30 o 
  12  -6   2       83.73       85.42      4.62 o 
 -12  -5   2      141.88      139.02      7.54 o 
 -11  -5   2      213.35      205.10      8.54 o 
 -10  -5   2      421.76      417.40      9.32 o 
  -9  -5   2       44.10       35.73      2.09 o 
  -8  -5   2     1262.87     1249.38     10.37 o 
  -7  -5   2      451.85      422.32      5.10 o 
  -6  -5   2     1364.52     1328.34      8.96 o 
  -5  -5   2      157.11      131.89      2.46 o 
  -4  -5   2       73.17       61.31      2.45 o 
  -3  -5   2      794.33      746.88      9.16 o 
  -2  -5   2      210.31      225.89      8.28 o 
  -1  -5   2     1774.27     1672.84     10.94 o 
   0  -5   2     1257.37     1305.58      8.26 o 
   1  -5   2     4490.83     4675.61     23.72 o 
   2  -5   2      386.57      406.57      4.93 o 
   3  -5   2     3009.58     3038.65     20.86 o 
   4  -5   2      888.08      877.46     18.73 o 
   5  -5   2       62.84       60.09      1.56 o 
   6  -5   2      832.99      824.43     10.21 o 
   7  -5   2      335.08      336.85      5.93 o 
   8  -5   2      965.67      950.99     19.64 o 
   9  -5   2      175.48      192.05      7.95 o 
  10  -5   2     1081.35     1083.19     35.16 o 
  11  -5   2      119.90      104.53      3.75 o 
  12  -5   2      261.79      279.41     13.23 o 
  13  -5   2      191.26      201.22     16.21 o 
 -12  -4   2      272.53      284.00     14.01 o 
 -11  -4   2      202.17      186.55      7.87 o 
 -10  -4   2      222.10      216.65      4.20 o 
  -9  -4   2      785.01      796.96     10.07 o 
  -8  -4   2       47.77       44.99      1.56 o 
  -7  -4   2     1549.95     1589.61     12.27 o 
  -6  -4   2        5.76        4.78      1.18 o 
  -5  -4   2     2164.78     2074.90     14.58 o 
  -4  -4   2      361.17      352.12      2.97 o 
  -3  -4   2       14.67       15.81      4.30 o 
  -2  -4   2     3810.99     3637.47     44.05 o 
  -1  -4   2     1570.81     1635.41      9.91 o 
   0  -4   2     3253.89     3150.51     17.29 o 
   1  -4   2        8.91       17.88      0.53 o 
   2  -4   2      272.50      244.80      4.27 o 
   3  -4   2      557.85      605.95      8.99 o 
   4  -4   2      892.69      921.27      9.91 o 
   5  -4   2     1635.46     1692.15     21.54 o 
   6  -4   2     1169.58     1177.68     14.87 o 
   7  -4   2     1682.16     1761.97     16.12 o 
   8  -4   2      321.34      326.66      5.76 o 
   9  -4   2     1263.72     1261.22     29.18 o 
  10  -4   2       18.94       23.49      2.84 o 
  11  -4   2      591.47      585.92     17.06 o 
  12  -4   2       36.66       44.51      2.95 o 
  13  -4   2      228.35      222.83     11.84 o 
 -13  -3   2      374.80      405.74     12.38 o 
 -12  -3   2       23.73       28.84      2.44 o 
 -11  -3   2      498.07      527.84      8.19 o 
 -10  -3   2      102.20      105.71      3.31 o 
  -9  -3   2      242.54      234.49      4.58 o 
  -8  -3   2      679.17      664.32      6.78 o 
  -7  -3   2      482.54      454.32      5.48 o 
  -6  -3   2     3191.93     3321.98     25.56 o 
  -5  -3   2        0.20        6.80      0.71 o 
  -4  -3   2     5943.36     5966.99     44.16 o 
  -3  -3   2     1147.86     1306.04     10.38 o 
  -2  -3   2     2290.15     2441.47     17.47 o 
  -1  -3   2     1311.24     1256.09      9.84 o 
   0  -3   2     1155.60     1239.22      6.08 o 
   1  -3   2     1184.94     1245.10      8.55 o 
   2  -3   2        0.48        7.41      0.68 o 
   3  -3   2     5676.87     5529.63     37.34 o 
   4  -3   2     2882.36     3196.30     20.63 o 
   5  -3   2     1626.47     1554.32     17.60 o 
   6  -3   2     4506.16     4619.78     49.06 o 
   7  -3   2     2456.88     2404.20     39.19 o 
   8  -3   2      888.99      945.24     18.95 o 
   9  -3   2      187.81      193.61      5.25 o 
  10  -3   2      266.00      274.26      6.00 o 
  11  -3   2       46.56       37.91      2.80 o 
  12  -3   2      431.09      432.49      7.90 o 
  13  -3   2       85.85       91.49      4.07 o 
 -13  -2   2       91.02       83.48      3.71 o 
 -12  -2   2      441.84      471.79      7.96 o 
 -11  -2   2       97.30       89.00      3.39 o 
 -10  -2   2      180.96      208.34      5.69 o 
  -9  -2   2     1047.35      965.92     19.79 o 
  -8  -2   2      251.36      230.55      5.46 o 
  -7  -2   2      661.97      654.90      6.78 o 
  -6  -2   2      208.34      206.06      3.01 o 
  -5  -2   2     5829.52     5905.13     51.50 o 
  -4  -2   2      453.98      428.42      5.95 o 
  -3  -2   2    10354.46    10127.21    114.75 o 
  -2  -2   2      282.94      249.49      3.10 o 
  -1  -2   2     1510.85     1744.45     13.20 o 
   1  -2   2       31.14       35.91      0.85 o 
   2  -2   2     2139.71     2159.55     12.94 o 
   3  -2   2     1120.79     1128.52     11.11 o 
   4  -2   2     4894.58     4956.93     53.17 o 
   5  -2   2       72.42       93.48      1.85 o 
   6  -2   2     6223.12     6443.87     65.85 o 
   7  -2   2     1005.89     1003.67     10.45 o 
   8  -2   2     3185.71     3158.92     46.39 o 
   9  -2   2      375.32      377.67      6.71 o 
  10  -2   2      165.34      165.48      7.47 o 
  11  -2   2      741.66      756.41     16.25 o 
  12  -2   2        0.12       -2.09      2.10 o 
  13  -2   2      368.07      391.93      9.59 o 
 -13  -1   2      150.35      148.55      4.76 o 
 -12  -1   2       86.98       95.80      5.68 o 
 -11  -1   2      681.32      683.71     11.54 o 
 -10  -1   2      145.74      146.99      5.81 o 
  -9  -1   2     2078.47     2040.55     21.32 o 
  -8  -1   2     1471.70     1395.01     20.41 o 
  -7  -1   2     1597.20     1505.58     15.31 o 
  -6  -1   2      409.11      408.98      4.65 o 
  -5  -1   2      239.13      270.49      7.16 o 
  -4  -1   2     4033.06     3935.78     31.98 o 
  -3  -1   2     5312.98     5259.13     51.76 o 
  -2  -1   2     9931.44    10213.55     92.86 o 
  -1  -1   2       78.14       57.28      3.75 o 
   1  -1   2    10254.13    10946.60     92.86 o 
   2  -1   2       24.00       27.52      0.71 o 
   3  -1   2     1538.57     1522.93      9.69 o 
   4  -1   2     2676.50     2746.83     29.95 o 
   5  -1   2     2397.34     2349.00     21.60 o 
   6  -1   2        0.01        2.99      1.65 o 
   7  -1   2     4156.68     4186.38     32.34 o 
   8  -1   2      460.42      447.97      6.55 o 
   9  -1   2      414.86      412.40      6.61 o 
  10  -1   2      423.43      412.77      9.54 o 
  11  -1   2      194.50      192.70      5.00 o 
  12  -1   2      552.24      571.36     10.20 o 
  13  -1   2       43.68       43.14      4.93 o 
 -13   0   2      267.02      249.23      6.46 o 
 -12   0   2      324.33      317.40      7.75 o 
 -11   0   2      301.80      293.37      7.08 o 
 -10   0   2     1269.18     1217.23     15.62 o 
  -9   0   2      151.47      134.29      6.98 o 
  -8   0   2     3174.65     3114.72     29.79 o 
  -7   0   2       20.10       20.48      1.60 o 
  -6   0   2     3009.08     3004.82     22.94 o 
  -5   0   2     2671.64     2652.87     20.29 o 
  -4   0   2      742.03      775.22     11.06 o 
  -3   0   2     2499.97     2467.48     24.16 o 
  -2   0   2       90.04       97.94      1.83 o 
   3   0   2     4993.02     5257.51     37.15 o 
   4   0   2      359.15      337.50      3.39 o 
   5   0   2      820.04      793.60      7.14 o 
   6   0   2     2282.69     2116.75     17.70 o 
   7   0   2       63.03       55.91      2.22 o 
   8   0   2     2825.76     2839.48     33.23 o 
   9   0   2      147.81      147.11      3.89 o 
  10   0   2     1252.91     1258.85     13.80 o 
  11   0   2      623.27      593.21      8.97 o 
  12   0   2      271.83      275.36      6.22 o 
  13   0   2      172.45      165.58      5.08 o 
 -13   1   2       12.08        4.17      5.47 o 
 -12   1   2      247.72      246.23      6.88 o 
 -11   1   2      117.61       99.80      4.56 o 
 -10   1   2      554.11      518.60     15.40 o 
  -9   1   2      741.57      716.83     19.36 o 
  -8   1   2      527.55      493.64      6.31 o 
  -7   1   2     2717.16     2763.29     28.71 o 
  -6   1   2       49.45       44.53      2.42 o 
  -5   1   2     5469.21     5454.19     39.28 o 
  -4   1   2     2267.47     2252.01     17.42 o 
  -3   1   2     1686.43     1862.90     12.54 o 
  -1   1   2     4908.18     5101.56     35.12 o 
   1   1   2     1264.35     1332.93      8.95 o 
   2   1   2    13232.40    12948.86     88.19 o 
   3   1   2    10845.67    11262.43    112.49 o 
   4   1   2     5454.24     5769.55     92.67 o 
   5   1   2     2774.85     2906.17     22.58 o 
   6   1   2      356.44      341.68      4.91 o 
   7   1   2     1376.09     1306.81     11.31 o 
   8   1   2      222.42      206.70      3.85 o 
   9   1   2     1616.54     1560.70     15.40 o 
  10   1   2        0.07       -0.68      1.80 o 
  11   1   2      877.66      875.92     11.26 o 
  12   1   2      191.67      192.35      5.22 o 
  13   1   2       52.22       48.56      4.05 o 
 -13   2   2       86.07       82.82      4.67 o 
 -12   2   2       52.68       50.51      3.66 o 
 -11   2   2      230.59      230.00      6.31 o 
 -10   2   2       91.89       88.95      3.97 o 
  -9   2   2      134.04      129.71      4.31 o 
  -8   2   2      719.39      726.21     14.78 o 
  -7   2   2      500.65      556.94      6.69 o 
  -6   2   2     3021.82     2977.09     23.17 o 
  -5   2   2      234.65      309.32      6.35 o 
  -4   2   2     5041.09     5047.43     32.16 o 
  -3   2   2     4660.07     5074.85     38.84 o 
  -2   2   2     4340.30     4569.38     65.07 o 
  -1   2   2     8384.88     8450.25     47.46 o 
   1   2   2     1156.97     1178.37      9.05 o 
   2   2   2     1226.72     1267.07     13.13 o 
   3   2   2    11024.31    11675.93     81.76 o 
   4   2   2      662.57      703.86     10.19 o 
   5   2   2     8677.31     8919.81    109.24 o 
   6   2   2     1037.92     1001.37      9.91 o 
   7   2   2      647.83      692.87      8.08 o 
   8   2   2     1425.54     1362.76     13.50 o 
   9   2   2       11.62       13.21      1.68 o 
  10   2   2     1183.23     1164.89     12.99 o 
  11   2   2        0.43        1.60      1.99 o 
  12   2   2      435.99      462.91      9.13 o 
  13   2   2       99.62      103.68      3.57 o 
 -13   3   2       12.24        5.79      2.58 o 
 -12   3   2      271.12      288.02      7.40 o 
 -11   3   2      314.86      292.45      8.08 o 
 -10   3   2      816.10      813.68     24.60 o 
  -9   3   2      218.47      205.12      5.25 o 
  -8   3   2      479.30      483.86      8.74 o 
  -7   3   2     2230.75     2175.53     24.84 o 
  -6   3   2      566.17      567.04      7.20 o 
  -5   3   2     4464.97     4420.51     54.41 o 
  -4   3   2       42.93       53.17      2.59 o 
  -3   3   2     2866.34     2950.39     36.67 o 
  -2   3   2      180.83      197.83     12.20 o 
  -1   3   2     7635.69     8245.33     52.17 o 
   0   3   2     4873.98     5211.70     33.13 o 
   1   3   2     3139.29     3114.62     21.55 o 
   2   3   2     2757.65     2956.80     16.92 o 
   3   3   2      120.77      167.79      2.16 o 
   4   3   2     5533.21     5768.19    114.50 o 
   5   3   2       18.82       15.31      0.93 o 
   6   3   2     1186.98     1241.80     12.48 o 
   7   3   2     1400.62     1354.50     12.91 o 
   8   3   2      438.86      495.45      9.54 o 
   9   3   2     1278.14     1284.81     13.40 o 
  10   3   2      327.90      330.85      5.58 o 
  11   3   2      980.66      957.64     11.81 o 
  12   3   2       47.59       51.04      2.54 o 
  13   3   2      289.80      304.60     12.59 o 
 -13   4   2      309.10      323.40     15.19 o 
 -12   4   2       15.53       14.40      2.81 o 
 -11   4   2     1866.67     1887.90     53.94 o 
 -10   4   2       16.19       24.27      2.86 o 
  -9   4   2     2096.05     2052.68     36.46 o 
  -8   4   2      236.09      205.52      5.73 o 
  -7   4   2     1409.04     1408.93     33.79 o 
  -6   4   2     1179.13     1147.18     26.86 o 
  -5   4   2       63.30       48.81      2.20 o 
  -4   4   2     4594.52     4985.83     61.87 o 
  -3   4   2      925.50      976.57     10.25 o 
  -2   4   2     9550.71    10399.44     53.87 o 
  -1   4   2     2695.95     2711.49     24.28 o 
   0   4   2      829.12      797.28     10.75 o 
   1   4   2    10258.21    10892.83     83.43 o 
   2   4   2     4498.66     4569.40     24.45 o 
   3   4   2     5851.26     6165.44     49.16 o 
   4   4   2      197.23      174.89      2.21 o 
   5   4   2     2707.33     2555.46     24.74 o 
   6   4   2      245.89      261.32      3.69 o 
   7   4   2     1447.83     1478.99     12.24 o 
   8   4   2     2212.09     2230.25     17.33 o 
   9   4   2     1275.97     1270.63     11.62 o 
  10   4   2      818.31      815.88      8.89 o 
  11   4   2      164.43      172.15      4.14 o 
  12   4   2      197.49      209.56      8.79 o 
 -13   5   2       88.18       97.92      5.27 o 
 -12   5   2      270.05      289.82     10.11 o 
 -11   5   2      197.83      194.39      6.54 o 
 -10   5   2     1574.29     1643.68     37.87 o 
  -9   5   2      422.89      435.82     15.86 o 
  -8   5   2     1909.19     1853.59     33.86 o 
  -7   5   2      194.26      199.15      3.86 o 
  -6   5   2     2367.84     2397.50     34.96 o 
  -5   5   2     1264.38     1289.51     12.58 o 
  -4   5   2     2404.26     2408.11     30.06 o 
  -3   5   2    21189.35    21447.42    213.69 o 
  -2   5   2     6685.08     7003.72    103.86 o 
  -1   5   2     8314.97     8459.50     59.34 o 
   0   5   2       17.36       15.47      1.67 o 
   1   5   2     3174.62     3129.59     35.66 o 
   2   5   2     3185.99     3391.11     38.19 o 
   3   5   2     1862.09     1859.62     17.09 o 
   4   5   2     1971.51     1975.09     16.34 o 
   5   5   2      446.80      480.91      4.94 o 
   6   5   2     2634.81     2511.41     21.10 o 
   7   5   2      209.71      221.39      3.54 o 
   8   5   2     2664.68     2724.21     20.32 o 
   9   5   2      274.43      283.11      4.00 o 
  10   5   2     1015.89     1037.72     11.94 o 
  11   5   2      152.92      167.01      8.48 o 
  12   5   2       58.22       60.40      4.49 o 
 -13   6   2       16.64       11.26      3.70 o 
 -12   6   2      230.48      233.85      8.92 o 
 -11   6   2      205.18      215.59     11.06 o 
 -10   6   2      266.83      279.83     10.51 o 
  -9   6   2      914.36      956.44     21.00 o 
  -8   6   2      120.94      126.69      9.17 o 
  -7   6   2     1700.16     1688.03     31.57 o 
  -6   6   2      143.70      147.34      3.17 o 
  -5   6   2     4713.36     4644.84     73.71 o 
  -4   6   2     1283.60     1171.73     23.71 o 
  -3   6   2     8716.61     8576.81    111.65 o 
  -2   6   2     1134.99     1080.58     12.07 o 
  -1   6   2    10099.97    10233.73    112.85 o 
   0   6   2      389.11      352.37      6.89 o 
   1   6   2      120.17      142.27      3.05 o 
   2   6   2     4105.41     3975.41     95.33 o 
   3   6   2     1327.57     1352.40     20.06 o 
   4   6   2     1915.95     1857.75     34.46 o 
   5   6   2     1729.64     1707.34     12.15 o 
   6   6   2      365.32      375.38      4.69 o 
   7   6   2     2242.89     2180.08     16.41 o 
   8   6   2      252.24      218.52      5.90 o 
   9   6   2     1739.70     1784.72     20.94 o 
  10   6   2        0.38        3.05      2.89 o 
  11   6   2      246.67      240.25      9.65 o 
 -12   7   2        0.06        1.50      4.17 o 
 -11   7   2      247.68      243.67     28.28 o 
 -10   7   2      261.25      272.51     11.66 o 
  -9   7   2      411.99      418.20      9.56 o 
  -8   7   2      305.86      316.71      5.22 o 
  -7   7   2      201.80      206.35      7.79 o 
  -6   7   2     1656.32     1635.03     34.68 o 
  -5   7   2       14.13       23.42      6.69 o 
  -4   7   2     3420.43     3312.53     69.90 o 
  -3   7   2      323.68      309.92      6.81 o 
  -2   7   2     5141.10     5080.05     53.44 o 
  -1   7   2        3.86       15.36      5.55 o 
   0   7   2      935.04      933.73     12.16 o 
   1   7   2     1854.82     1765.47     19.08 o 
   2   7   2      116.88      102.16      4.37 o 
   3   7   2     2620.50     2343.69     85.59 o 
   4   7   2        7.49        8.32      1.59 o 
   5   7   2      917.74      825.75     53.75 o 
   6   7   2      266.81      227.49     19.14 o 
   7   7   2      352.34      369.46     10.28 o 
   8   7   2      738.75      727.84     11.69 o 
   9   7   2      126.98      120.00      7.74 o 
  10   7   2      360.69      401.35     12.05 o 
  11   7   2        0.85       -2.81      3.51 o 
 -12   8   2      113.00      124.29     10.38 o 
 -11   8   2        0.06       -1.80      3.70 o 
 -10   8   2      375.51      382.38     12.84 o 
  -9   8   2      294.51      294.25     13.33 o 
  -8   8   2      378.71      356.09      9.81 o 
  -7   8   2      464.89      469.63      9.40 o 
  -6   8   2        1.23       -0.89      2.14 o 
  -5   8   2     1527.05     1309.41    112.22 o 
  -4   8   2       24.38       22.96      2.45 o 
  -3   8   2     1966.84     1914.32     61.22 o 
  -2   8   2      514.06      515.59      6.07 o 
  -1   8   2     2338.30     2277.77     45.66 o 
   0   8   2      419.13      399.61      6.37 o 
   1   8   2      529.32      486.28      4.93 o 
   2   8   2     1159.48     1142.97     23.12 o 
   3   8   2      148.21      131.52      5.61 o 
   4   8   2      313.80      302.43     14.53 o 
   5   8   2        8.87       18.13      8.14 o 
   6   8   2      226.43      219.92      5.95 o 
   7   8   2      247.69      239.56      6.47 o 
   8   8   2       62.39       72.92      7.00 o 
   9   8   2      260.36      246.70      6.88 o 
  10   8   2       40.33       42.91      4.99 o 
 -11   9   2      146.07      145.93      9.03 o 
 -10   9   2        9.71        9.34      3.42 o 
  -9   9   2      316.99      296.89      7.61 o 
  -8   9   2      107.65      102.13      4.70 o 
  -7   9   2      803.34      814.04     19.29 o 
  -6   9   2     1153.53     1155.34     35.88 o 
  -5   9   2      394.58      354.56     23.29 o 
  -4   9   2     1988.29     1954.44     61.72 o 
  -3   9   2       16.18       10.49      1.11 o 
  -2   9   2      597.96      619.43      6.73 o 
  -1   9   2      196.48      193.87      4.83 o 
   0   9   2     1424.70     1418.07     20.19 o 
   1   9   2      728.80      676.23     13.31 o 
   2   9   2      515.21      500.28      7.52 o 
   3   9   2      849.14      814.84     16.33 o 
   4   9   2        4.91        7.28      6.84 o 
   5   9   2      720.02      699.44     11.28 o 
   6   9   2       64.09       69.71      3.91 o 
   7   9   2      409.68      430.17      9.05 o 
   8   9   2      185.96      181.75      6.09 o 
   9   9   2       81.60       69.99      5.70 o 
 -10  10   2      198.05      217.22     17.99 o 
  -9  10   2        0.25        0.83      2.65 o 
  -8  10   2      370.09      368.83     15.94 o 
  -7  10   2       73.66       81.22      5.27 o 
  -6  10   2      647.87      673.39     18.57 o 
  -5  10   2      466.46      441.25     20.40 o 
  -4  10   2      889.02      890.25     29.85 o 
  -3  10   2      634.17      622.01      9.98 o 
  -2  10   2      128.50      135.34      4.90 o 
  -1  10   2      814.99      823.40     12.08 o 
   0  10   2      103.06      100.73      4.19 o 
   1  10   2     1311.87     1314.54     28.70 o 
   2  10   2      602.04      599.19      9.67 o 
   3  10   2      504.63      504.90      8.05 o 
   4  10   2      563.59      540.56     12.76 o 
   5  10   2       97.08       93.79      4.38 o 
   6  10   2      573.90      572.65     11.60 o 
   7  10   2       11.69       18.33      3.28 o 
   8  10   2      181.60      187.23      6.46 o 
  -9  11   2      232.08      243.23      8.78 o 
  -8  11   2        3.65       11.66      3.09 o 
  -7  11   2      399.33      397.70     14.29 o 
  -6  11   2       37.23       38.29      3.69 o 
  -5  11   2      723.58      744.44     16.00 o 
  -4  11   2      304.98      290.94      9.67 o 
  -3  11   2      440.15      436.04     13.16 o 
  -2  11   2      480.19      466.05     10.24 o 
  -1  11   2       89.07       88.91      4.52 o 
   0  11   2      648.46      666.70      9.11 o 
   1  11   2       11.99       15.58      2.16 o 
   2  11   2      263.75      261.51      5.74 o 
   3  11   2       26.12       22.80      2.96 o 
   4  11   2      499.05      507.60      9.85 o 
   5  11   2      282.41      284.60      7.50 o 
   6  11   2      147.39      142.07      5.56 o 
   7  11   2      216.73      236.69      8.48 o 
  -8  12   2      181.89      176.39     11.51 o 
  -7  12   2       30.92       33.12      5.57 o 
  -6  12   2      317.48      294.34     12.22 o 
  -5  12   2        1.43        3.27      2.31 o 
  -4  12   2      289.72      284.57      6.45 o 
  -3  12   2       38.07       40.35      2.88 o 
  -2  12   2      345.51      327.80      6.91 o 
  -1  12   2      314.18      320.06      8.07 o 
   0  12   2      192.01      210.67      8.15 o 
   1  12   2      392.18      393.74      8.97 o 
   2  12   2       13.05       11.82      2.79 o 
   3  12   2      293.90      297.42      8.25 o 
   4  12   2       27.87       22.15      2.72 o 
   5  12   2      232.34      240.42      7.41 o 
  -6  13   2       23.48       22.96      2.89 o 
  -5  13   2      160.86      164.10      5.27 o 
  -4  13   2        2.85        0.82      2.33 o 
  -3  13   2      275.95      304.81     13.22 o 
  -2  13   2       49.79       51.05      4.14 o 
  -1  13   2      262.87      269.69      7.81 o 
   0  13   2      156.57      171.14      6.51 o 
   1  13   2       39.61       35.78      3.60 o 
   2  13   2       87.57       90.42      7.11 o 
   3  13   2        8.47       11.37      3.08 o 
  -3 -13   3      189.26      201.52      6.74 o 
  -2 -13   3       12.49       15.19      3.79 o 
  -1 -13   3      236.13      268.52      7.58 o 
   0 -13   3        7.63        2.97      2.69 o 
   1 -13   3      180.42      197.59      6.53 o 
   2 -13   3      116.46      107.65      4.18 o 
   3 -13   3       37.65       48.30      3.10 o 
   4 -13   3      165.25      159.21      4.26 o 
   5 -13   3       36.21       43.56      2.92 o 
  -5 -12   3      381.20      391.57     11.82 o 
  -4 -12   3       57.03       56.34      3.31 o 
  -3 -12   3      214.95      225.77      6.87 o 
  -2 -12   3      185.39      185.04      6.23 o 
  -1 -12   3      115.48      110.25      4.88 o 
   0 -12   3      326.10      358.98      9.34 o 
   1 -12   3       26.38       22.77      3.09 o 
   2 -12   3      445.23      441.97     12.35 o 
   3 -12   3      226.93      205.35      8.59 o 
   4 -12   3      217.84      222.57      7.04 o 
   5 -12   3      306.64      302.58     11.74 o 
   6 -12   3      101.04      103.17      4.75 o 
   7 -12   3      279.56      275.76     22.13 o 
  -7 -11   3       54.51       56.55      5.02 o 
  -6 -11   3      428.12      449.06     12.87 o 
  -5 -11   3        0.07       -0.49      2.31 o 
  -4 -11   3      618.26      660.65     13.67 o 
  -3 -11   3      105.81      100.74      3.73 o 
  -2 -11   3      437.98      427.41      7.22 o 
  -1 -11   3      408.90      409.07     11.26 o 
   0 -11   3      201.74      194.68      4.37 o 
   1 -11   3      309.98      305.61     14.36 o 
   2 -11   3       12.10        6.69      1.69 o 
   3 -11   3      710.17      688.73     19.23 o 
   4 -11   3       64.41       49.96      2.45 o 
   5 -11   3      549.69      552.65     14.78 o 
   6 -11   3      342.73      342.49     10.37 o 
   7 -11   3      158.40      150.14     18.61 o 
   8 -11   3      135.00      157.24     10.31 o 
   9 -11   3       44.16       45.53      4.98 o 
  -8 -10   3      234.94      249.20      9.39 o 
  -7 -10   3      397.59      402.35     13.82 o 
  -6 -10   3      196.66      197.15      5.84 o 
  -5 -10   3      694.04      717.78     18.79 o 
  -4 -10   3       26.14       21.93      3.39 o 
  -3 -10   3     1066.93     1071.60     18.93 o 
  -2 -10   3       38.35       33.31      3.16 o 
  -1 -10   3     1012.56      981.88     23.02 o 
   0 -10   3      708.56      719.91     14.66 o 
   1 -10   3      578.57      603.67     14.17 o 
   2 -10   3      325.88      337.10      5.13 o 
   3 -10   3        8.87        7.10      1.27 o 
   4 -10   3      755.87      763.69     14.37 o 
   5 -10   3       33.52       31.51      1.98 o 
   6 -10   3      649.53      619.60     24.59 o 
   7 -10   3      175.84      180.64      9.37 o 
   8 -10   3      315.96      308.18     11.78 o 
   9 -10   3       75.82       70.42      6.51 o 
  10 -10   3       19.00       15.32      4.01 o 
  -9  -9   3      441.58      427.22     12.35 o 
  -8  -9   3       62.40       71.72      6.97 o 
  -7  -9   3      621.61      626.53     12.73 o 
  -6  -9   3      543.53      565.66     11.52 o 
  -5  -9   3      117.21      127.25      4.38 o 
  -4  -9   3      230.53      238.99      8.43 o 
  -3  -9   3      102.06      102.81      3.38 o 
  -2  -9   3      741.42      698.55     27.00 o 
  -1  -9   3      134.22      120.32      3.42 o 
   0  -9   3     1271.72     1287.20     19.68 o 
   1  -9   3      393.35      376.35      4.73 o 
   2  -9   3     1301.93     1260.46     15.47 o 
   3  -9   3      146.29      154.20      4.25 o 
   4  -9   3      144.70      138.94      3.29 o 
   5  -9   3      571.19      589.75     25.91 o 
   6  -9   3        0.63        1.56      1.24 o 
   7  -9   3      586.31      595.83     25.01 o 
   8  -9   3        6.47        8.00      2.38 o 
   9  -9   3      279.57      292.12      9.38 o 
  10  -9   3      103.66      114.09      7.42 o 
  11  -9   3       10.71        6.53      2.64 o 
 -10  -8   3      210.98      227.17      9.19 o 
  -9  -8   3        3.08        4.74      3.59 o 
  -8  -8   3      707.49      731.33     15.58 o 
  -7  -8   3        1.03        5.46      2.10 o 
  -6  -8   3      661.34      624.67      9.85 o 
  -5  -8   3      242.41      225.40      5.42 o 
  -4  -8   3      754.85      714.73     10.23 o 
  -3  -8   3     1364.90     1337.44     28.18 o 
  -2  -8   3       15.36       16.66      1.10 o 
  -1  -8   3     1692.51     1592.24     35.09 o 
   0  -8   3      117.95      112.11      2.10 o 
   1  -8   3     2516.94     2461.92     26.56 o 
   2  -8   3       51.01       54.53      2.61 o 
   3  -8   3      487.05      486.39      5.40 o 
   4  -8   3      733.62      698.65     16.87 o 
   5  -8   3        0.78        0.91      1.18 o 
   6  -8   3      406.32      417.63     11.98 o 
   7  -8   3        0.60        4.03      2.56 o 
   8  -8   3      309.70      321.11     10.87 o 
   9  -8   3        2.24        0.62      2.44 o 
  10  -8   3      226.96      229.73      9.04 o 
  11  -8   3      101.55       95.89      6.19 o 
 -11  -7   3      148.53      164.51      6.62 o 
 -10  -7   3       95.13      106.47      6.40 o 
  -9  -7   3      482.22      481.13     12.46 o 
  -8  -7   3        2.80        5.54      1.83 o 
  -7  -7   3     1700.89     1705.09     19.01 o 
  -6  -7   3      114.48       98.14      3.54 o 
  -5  -7   3     1030.21      995.16     12.52 o 
  -4  -7   3      302.99      294.07      5.80 o 
  -3  -7   3      582.50      589.37     13.37 o 
  -2  -7   3     1443.14     1332.62     56.07 o 
  -1  -7   3       27.68       18.50      0.72 o 
   0  -7   3     1650.71     1655.09     16.80 o 
   1  -7   3       83.79       90.17      1.58 o 
   2  -7   3     1008.57     1023.97     10.45 o 
   3  -7   3       58.97       58.62      1.94 o 
   4  -7   3      784.67      755.50      9.85 o 
   5  -7   3     1890.28     1838.45     44.72 o 
   6  -7   3      535.62      489.09     14.48 o 
   7  -7   3      944.84      930.73     26.90 o 
   8  -7   3       28.78       31.88      3.04 o 
   9  -7   3      362.94      369.51     16.66 o 
  10  -7   3       28.69       22.63      2.81 o 
  11  -7   3      146.82      153.62      5.65 o 
  12  -7   3       23.39       26.90      3.31 o 
 -11  -6   3      327.86      332.16      8.91 o 
 -10  -6   3      184.84      181.55      9.99 o 
  -9  -6   3      234.04      219.96      8.21 o 
  -8  -6   3     1107.09     1082.02     13.35 o 
  -7  -6   3       29.06       31.45      2.52 o 
  -6  -6   3     1196.39     1141.29     10.53 o 
  -5  -6   3        5.50        5.23      4.42 o 
  -4  -6   3     2847.60     2791.30     26.20 o 
  -3  -6   3      953.05      969.03     14.17 o 
  -2  -6   3      522.20      493.34     13.71 o 
  -1  -6   3     2547.42     2415.26     16.64 o 
   0  -6   3      695.75      664.34      4.70 o 
   1  -6   3     3021.85     3144.41     37.68 o 
   2  -6   3       15.35       14.26      0.74 o 
   3  -6   3      768.94      770.45      8.74 o 
   4  -6   3      246.54      229.22      6.62 o 
   5  -6   3     1582.04     1521.42     39.95 o 
   6  -6   3      129.42      117.63      2.89 o 
   7  -6   3      580.53      542.58     11.40 o 
   8  -6   3      596.77      584.91     12.61 o 
   9  -6   3       75.76       75.54      7.89 o 
  10  -6   3      478.90      497.48     20.07 o 
  11  -6   3       24.61       17.62      2.75 o 
  12  -6   3      261.62      304.24     13.80 o 
 -12  -5   3      258.85      252.71     11.19 o 
 -11  -5   3        7.08        3.94      3.56 o 
 -10  -5   3      630.18      643.14     15.80 o 
  -9  -5   3      161.25      165.09      3.53 o 
  -8  -5   3      400.18      364.24      4.28 o 
  -7  -5   3     1009.71     1001.10     12.12 o 
  -6  -5   3      960.77      955.05      7.88 o 
  -5  -5   3     2881.94     2678.84     29.75 o 
  -4  -5   3        8.60       10.92      1.21 o 
  -3  -5   3     4554.87     4624.28     33.77 o 
  -2  -5   3      634.60      642.29      4.79 o 
  -1  -5   3     4065.49     4220.15     22.73 o 
   0  -5   3     1346.28     1303.29      7.69 o 
   1  -5   3     1395.79     1463.79      7.99 o 
   2  -5   3     2927.04     2961.32     20.79 o 
   3  -5   3      111.49      108.09      1.70 o 
   4  -5   3     2569.97     2644.14     31.87 o 
   5  -5   3      135.64      138.33      3.66 o 
   6  -5   3     1591.17     1593.37     14.18 o 
   7  -5   3       18.69       16.49      1.18 o 
   8  -5   3      175.71      167.46      5.07 o 
   9  -5   3     1240.27     1274.86     36.59 o 
  10  -5   3       70.93       62.62      2.98 o 
  11  -5   3      266.95      272.52      7.38 o 
  12  -5   3       15.07       13.21      2.67 o 
  13  -5   3      283.14      278.18      9.48 o 
 -12  -4   3       52.92       46.58      4.95 o 
 -11  -4   3      436.11      423.35     15.73 o 
 -10  -4   3        0.03       -1.63      1.63 o 
  -9  -4   3      932.57      919.34     15.36 o 
  -8  -4   3      401.43      387.18      6.79 o 
  -7  -4   3     1114.36     1069.97     20.70 o 
  -6  -4   3      225.17      202.57      2.99 o 
  -5  -4   3      555.49      582.04      7.19 o 
  -4  -4   3      433.73      404.09      3.57 o 
  -3  -4   3      109.11      112.52      1.38 o 
  -2  -4   3     2118.87     2072.52     13.20 o 
  -1  -4   3        9.34       11.47      1.26 o 
   0  -4   3     2540.44     2668.98     14.17 o 
   2  -4   3       34.97       38.78      1.80 o 
   3  -4   3     4240.92     4329.24     38.82 o 
   4  -4   3     1195.82     1217.87     17.62 o 
   5  -4   3     1620.38     1609.47     20.56 o 
   6  -4   3      584.65      602.55     12.36 o 
   7  -4   3     1481.20     1517.96     24.41 o 
   8  -4   3        2.08        1.15      1.41 o 
   9  -4   3      295.36      307.65      9.36 o 
  10  -4   3      396.90      381.92      8.04 o 
  11  -4   3      389.61      396.55     12.49 o 
  12  -4   3      330.64      339.11      9.36 o 
  13  -4   3        0.88       -1.24      2.21 o 
 -13  -3   3       96.38       98.96      6.56 o 
 -12  -3   3      176.15      171.80      4.71 o 
 -11  -3   3       42.93       32.98      3.62 o 
 -10  -3   3      651.32      665.13     13.28 o 
  -9  -3   3        2.45        2.74      3.39 o 
  -8  -3   3      673.76      652.72      8.40 o 
  -7  -3   3       28.48       27.07      2.66 o 
  -6  -3   3      777.44      687.12      9.09 o 
  -5  -3   3      103.83       87.11      2.46 o 
  -3  -3   3     3942.56     4049.85     36.84 o 
  -2  -3   3      637.68      695.62      6.82 o 
  -1  -3   3     3400.97     3474.89     17.44 o 
   0  -3   3       84.43       78.80      1.26 o 
   1  -3   3     3557.20     3627.12     32.04 o 
   2  -3   3     1016.88     1029.72     10.28 o 
   3  -3   3     1223.79     1225.77     12.66 o 
   4  -3   3     3605.17     3562.22     25.04 o 
   5  -3   3     1222.22     1138.92     11.31 o 
   7  -3   3       30.99       26.72      1.72 o 
   8  -3   3     1427.82     1460.10     30.75 o 
   9  -3   3      123.63      121.63      3.55 o 
  10  -3   3      236.05      244.32      7.07 o 
  11  -3   3       97.42       93.09      3.72 o 
  12  -3   3       89.89       77.79      3.62 o 
  13  -3   3      149.59      146.88      4.90 o 
 -13  -2   3       33.36       34.78      3.12 o 
 -12  -2   3      261.49      265.82      7.18 o 
 -11  -2   3      540.54      519.60      9.70 o 
 -10  -2   3       14.95       16.31      2.49 o 
  -9  -2   3     1561.93     1508.79     26.43 o 
  -8  -2   3        7.16        6.96      1.76 o 
  -7  -2   3      969.82      886.85     11.13 o 
  -6  -2   3      218.32      218.49      5.98 o 
  -4  -2   3     4498.56     4602.99     33.42 o 
  -3  -2   3      136.61      209.49      2.01 o 
  -2  -2   3    11387.04    11952.12    118.32 o 
  -1  -2   3     6350.88     6876.14     35.72 o 
   0  -2   3     1710.54     1842.39     10.21 o 
   1  -2   3      556.92      591.42      5.48 o 
   2  -2   3     1119.87     1197.88      9.92 o 
   3  -2   3     2273.87     2315.66     15.54 o 
   4  -2   3     1296.48     1275.63     18.29 o 
   5  -2   3     1757.95     1788.68     23.36 o 
   6  -2   3      680.02      663.74      7.30 o 
   7  -2   3     1841.84     1838.23     26.81 o 
   8  -2   3        8.23        8.38      1.99 o 
   9  -2   3      776.70      781.13      9.71 o 
  10  -2   3       32.12       26.08      2.17 o 
  11  -2   3      693.81      701.89      9.95 o 
  12  -2   3      135.77      133.23      4.43 o 
  13  -2   3       46.59       43.17      3.04 o 
 -13  -1   3      498.04      545.87     10.92 o 
 -12  -1   3       77.03       74.24      4.16 o 
 -11  -1   3      349.36      337.18      7.71 o 
 -10  -1   3      770.79      768.70     12.41 o 
  -9  -1   3     1065.29     1008.85     17.33 o 
  -8  -1   3     2823.76     2802.53     37.67 o 
  -7  -1   3      496.97      494.27      7.62 o 
  -6  -1   3     2015.49     1925.51     19.02 o 
  -5  -1   3     1421.29     1485.85     19.32 o 
  -4  -1   3      599.94      561.50      8.61 o 
  -3  -1   3     4414.61     4764.55     73.46 o 
  -2  -1   3      810.28      837.38      6.33 o 
  -1  -1   3    16761.22    16727.22    121.86 o 
   0  -1   3      351.75      306.70      2.78 o 
   1  -1   3     1318.34     1334.36     14.20 o 
   2  -1   3     5070.69     5492.16     38.82 o 
   3  -1   3     2338.49     2471.78     20.50 o 
   4  -1   3     1754.83     1667.23     21.67 o 
   5  -1   3     3967.73     4007.45     34.93 o 
   6  -1   3     1864.08     1932.57     16.55 o 
   7  -1   3      929.92      948.61     10.14 o 
   8  -1   3     1463.09     1441.72     14.16 o 
   9  -1   3      144.26      144.15      5.40 o 
  10  -1   3      612.76      618.53     12.26 o 
  11  -1   3       35.39       32.24      2.57 o 
  12  -1   3      391.15      411.27      7.71 o 
  13  -1   3       88.70       93.27      4.35 o 
 -13   0   3        9.87        6.91      2.96 o 
 -12   0   3      385.23      405.41      8.91 o 
 -11   0   3       41.26       37.73      3.16 o 
 -10   0   3      573.65      570.34     11.12 o 
  -9   0   3      342.40      328.30      6.77 o 
  -8   0   3      988.87      972.65     12.10 o 
  -7   0   3      446.74      459.29     10.27 o 
  -6   0   3     1150.24     1150.74     18.30 o 
  -5   0   3     3512.76     3516.54     30.58 o 
  -4   0   3        0.41        7.05      0.86 o 
  -3   0   3     3241.30     3278.37     32.86 o 
  -1   0   3     8561.23     9182.56     69.74 o 
   0   0   3     9339.16     9475.60     74.58 o 
   1   0   3    10430.50    10764.90     65.58 o 
   2   0   3    14725.40    14729.80    120.07 o 
   3   0   3      131.84      142.87      3.07 o 
   4   0   3     9233.29     9493.64     59.28 o 
   5   0   3     1531.84     1454.51     12.80 o 
   6   0   3     5047.44     5009.24     33.45 o 
   7   0   3     1399.66     1369.30     13.17 o 
   8   0   3     1021.45     1019.06     15.23 o 
   9   0   3      786.39      821.92     10.09 o 
  10   0   3      119.85      115.29      3.75 o 
  11   0   3      698.19      710.61     11.12 o 
  12   0   3       20.23       21.41      2.43 o 
  13   0   3      230.95      242.18      6.14 o 
 -13   1   3      343.86      361.12      9.76 o 
 -12   1   3        6.51       -1.40      2.72 o 
 -11   1   3      264.86      289.01      9.96 o 
 -10   1   3      581.06      547.19      9.51 o 
  -9   1   3      951.77      878.59     13.54 o 
  -8   1   3      158.10      162.92      3.29 o 
  -7   1   3     1424.45     1472.23     13.08 o 
  -6   1   3     3919.78     3896.62     29.23 o 
  -5   1   3     1817.59     1988.89     13.97 o 
  -4   1   3     5160.23     5252.17     33.26 o 
  -3   1   3     1819.51     1954.60     11.99 o 
  -1   1   3      725.12      705.46      5.22 o 
   0   1   3     1872.55     2122.91     14.10 o 
   1   1   3     1020.82      982.10      7.97 o 
   2   1   3      704.14      786.99      6.87 o 
   3   1   3     1482.35     1449.92     16.06 o 
   4   1   3     1169.67     1241.77     10.89 o 
   5   1   3     5492.59     5588.16     41.93 o 
   6   1   3      113.28      148.26      9.45 o 
   7   1   3     3227.12     3205.80     25.92 o 
   8   1   3       69.14       63.14      2.47 o 
   9   1   3     1292.94     1213.61     12.97 o 
  10   1   3      353.87      354.18      6.40 o 
  11   1   3      183.49      186.29      4.93 o 
  12   1   3      498.17      521.45      8.70 o 
  13   1   3        2.29        3.86      1.98 o 
 -13   2   3       79.24       78.92      4.49 o 
 -12   2   3      365.51      347.42      8.18 o 
 -11   2   3       67.74       66.52      3.77 o 
 -10   2   3      957.26      974.87     17.09 o 
  -9   2   3      484.33      439.45      7.90 o 
  -8   2   3     1818.02     1749.48     22.93 o 
  -7   2   3      392.05      363.66      5.12 o 
  -6   2   3      641.66      659.17      6.21 o 
  -5   2   3      759.37      708.96      7.00 o 
  -4   2   3     5509.90     5708.91     42.05 o 
  -3   2   3       76.56      110.86      2.79 o 
  -2   2   3     3986.87     4057.37     30.56 o 
  -1   2   3     1937.16     1946.24     10.87 o 
   0   2   3     1881.30     2022.23     13.85 o 
   1   2   3     3260.21     3497.36     25.93 o 
   2   2   3       36.46       27.63      1.15 o 
   3   2   3     5941.91     6069.01     45.16 o 
   4   2   3     4379.67     4371.00     33.68 o 
   5   2   3      367.80      365.21      5.88 o 
   6   2   3     3245.78     3181.85     34.28 o 
   7   2   3        0.28        2.20      1.20 o 
   8   2   3      889.01      914.04     10.34 o 
   9   2   3      193.98      189.71      3.99 o 
  10   2   3      636.22      618.79      7.94 o 
  11   2   3      276.07      303.69      6.21 o 
  12   2   3       80.28       89.39      3.69 o 
  13   2   3      180.69      191.74      5.42 o 
 -13   3   3       91.49       91.60      7.03 o 
 -12   3   3      345.52      344.08      9.59 o 
 -11   3   3      551.63      533.75     19.41 o 
 -10   3   3      403.75      415.71      8.13 o 
  -9   3   3      593.83      586.63     15.13 o 
  -8   3   3        0.04        1.90      0.85 o 
  -7   3   3     2288.05     2217.79     30.25 o 
  -6   3   3     1246.31     1250.56     24.54 o 
  -5   3   3     1705.45     1654.68     14.02 o 
  -4   3   3      642.13      632.30      6.78 o 
  -3   3   3     3786.10     3858.41     33.85 o 
  -2   3   3     5772.33     5940.35     31.73 o 
  -1   3   3      324.86      360.36      5.30 o 
   0   3   3     3202.80     3250.80     21.21 o 
   1   3   3     1528.39     1649.22     18.21 o 
   2   3   3     3472.70     3626.47     23.31 o 
   3   3   3      596.32      560.05     12.71 o 
   4   3   3       34.58       28.39      1.15 o 
   5   3   3      130.01      110.24      2.58 o 
   6   3   3      876.73      868.14      9.12 o 
   7   3   3     1580.14     1586.57     16.57 o 
   9   3   3     1298.83     1281.48     13.52 o 
  10   3   3      191.30      189.17      4.65 o 
  11   3   3      304.82      290.93      5.49 o 
  12   3   3       94.07      100.09      3.83 o 
 -13   4   3      193.78      190.12     11.06 o 
 -12   4   3       33.11       35.01      3.30 o 
 -11   4   3      630.46      636.27     18.62 o 
 -10   4   3      104.23      102.16      4.18 o 
  -9   4   3      619.65      551.80     26.97 o 
  -8   4   3     1132.20     1096.79     22.66 o 
  -7   4   3        3.10        8.59      2.73 o 
  -6   4   3     2388.03     2302.05     42.99 o 
  -5   4   3       97.60       81.89      2.20 o 
  -4   4   3     2015.73     1970.53     21.19 o 
  -3   4   3      749.28      713.95      9.14 o 
  -2   4   3     1248.63     1214.90     12.42 o 
  -1   4   3     3942.10     4111.17     27.38 o 
   0   4   3      746.29      749.70      5.84 o 
   1   4   3     7295.47     7197.53    110.75 o 
   2   4   3       56.60       64.71      1.54 o 
   3   4   3     7222.09     7487.70     55.07 o 
   4   4   3     1699.17     1783.07     18.60 o 
   5   4   3     2076.18     2115.43     37.82 o 
   6   4   3     1316.24     1294.38     21.55 o 
   7   4   3       31.90       33.05      1.81 o 
   8   4   3      716.65      716.70      8.73 o 
   9   4   3       10.44       15.00      2.30 o 
  10   4   3      807.44      809.55     10.26 o 
  11   4   3       80.52       92.31      2.87 o 
  12   4   3      158.55      151.48      6.16 o 
 -13   5   3       48.14       48.42      8.10 o 
 -12   5   3      193.21      209.57     14.18 o 
 -11   5   3       22.71       26.20      2.85 o 
 -10   5   3      310.53      291.04      9.65 o 
  -9   5   3      213.33      227.36     13.89 o 
  -8   5   3      253.32      264.68      8.97 o 
  -7   5   3     1714.89     1658.10     31.90 o 
  -6   5   3      380.83      432.65      7.92 o 
  -5   5   3      959.44      840.50     12.36 o 
  -4   5   3      521.59      565.67      7.37 o 
  -3   5   3      217.20      188.70      7.79 o 
  -2   5   3     1801.01     1852.00     24.65 o 
  -1   5   3     2759.15     2785.20     20.56 o 
   0   5   3      679.91      701.31      6.96 o 
   1   5   3     1670.61     1618.06     15.56 o 
   2   5   3     7664.38     7862.90     98.00 o 
   3   5   3        0.23        2.08      0.54 o 
   4   5   3     2929.11     2969.38     29.59 o 
   5   5   3      434.69      404.93      5.75 o 
   6   5   3     2428.45     2442.56     26.24 o 
   7   5   3      311.69      293.63      5.15 o 
   8   5   3      493.43      468.14      5.94 o 
   9   5   3     1228.17     1215.73     11.45 o 
  10   5   3       10.44       11.69      1.97 o 
  11   5   3      446.36      474.05     13.13 o 
  12   5   3       80.83       96.11      5.34 o 
 -13   6   3      193.03      196.36     14.33 o 
 -12   6   3       20.72       17.67      4.11 o 
 -11   6   3      636.08      664.82     16.34 o 
 -10   6   3       35.71       36.51      2.82 o 
  -9   6   3      599.73      592.44     19.22 o 
  -8   6   3      308.36      317.69      8.12 o 
  -7   6   3     1300.40     1339.09     22.93 o 
  -6   6   3     1419.49     1361.10     17.66 o 
  -5   6   3     1257.79     1240.74     19.74 o 
  -4   6   3     1670.37     1505.78     41.12 o 
  -3   6   3      730.07      723.28     12.72 o 
  -2   6   3       11.84       12.07      1.19 o 
  -1   6   3     3767.15     3742.92     44.17 o 
   0   6   3     2731.41     2788.60     38.98 o 
   1   6   3     1411.94     1459.65     12.68 o 
   2   6   3      387.89      346.51      8.92 o 
   3   6   3     2819.44     2722.77     21.50 o 
   4   6   3       61.22       73.25      1.33 o 
   5   6   3     2018.60     1998.25     20.98 o 
   6   6   3      792.75      779.85      7.58 o 
   7   6   3     1568.92     1550.38     14.96 o 
   8   6   3      136.38      146.93      3.83 o 
   9   6   3      349.67      363.56      8.10 o 
  10   6   3      197.72      194.73      6.04 o 
  11   6   3       82.02       81.65      6.03 o 
 -12   7   3      487.80      491.46     29.67 o 
 -11   7   3       59.38       67.82     10.50 o 
 -10   7   3      965.75     1005.25     22.00 o 
  -9   7   3        0.10        1.16      1.57 o 
  -8   7   3      497.38      479.43     11.38 o 
  -7   7   3       34.77       35.74      2.79 o 
  -6   7   3      598.63      586.61     13.80 o 
  -5   7   3      468.07      499.80      6.32 o 
  -4   7   3      499.18      532.87      7.20 o 
  -3   7   3     2589.56     2513.66     31.78 o 
  -2   7   3      403.89      400.46      4.92 o 
  -1   7   3     3010.77     2910.66     30.63 o 
   0   7   3      876.91      934.30     10.02 o 
   1   7   3     3724.07     3723.19     49.85 o 
   2   7   3      439.11      413.89      6.76 o 
   3   7   3     1491.29     1436.28     22.43 o 
   4   7   3     1119.39     1061.59     15.94 o 
   5   7   3        1.22        9.34      2.98 o 
   6   7   3     1993.91     2079.54     22.82 o 
   7   7   3      156.24      165.28      7.90 o 
   8   7   3     1587.13     1589.72     19.59 o 
   9   7   3      111.03      126.46      5.37 o 
  10   7   3      239.41      274.08      7.34 o 
 -12   8   3      240.66      243.39      9.47 o 
 -11   8   3      185.48      199.50      9.28 o 
 -10   8   3      175.00      182.13     20.39 o 
  -9   8   3      565.00      567.52     19.08 o 
  -8   8   3        1.22        2.01      3.54 o 
  -7   8   3      706.48      716.47     14.84 o 
  -6   8   3      214.69      219.15      7.94 o 
  -5   8   3     1611.75     1668.44     35.08 o 
  -4   8   3      726.15      707.25     15.14 o 
  -3   8   3     1472.84     1454.53     20.80 o 
  -2   8   3     2009.17     1925.90     26.09 o 
  -1   8   3      157.49      150.53      3.68 o 
   0   8   3     3008.42     3054.74     41.25 o 
   1   8   3      122.14      129.44      2.46 o 
   2   8   3      899.50      880.36     18.51 o 
   3   8   3      295.43      287.46      9.20 o 
   4   8   3      129.87      125.71      4.90 o 
   5   8   3      948.79      929.36     21.29 o 
   6   8   3       24.70       21.17      2.87 o 
   7   8   3     2268.56     2340.49     25.95 o 
   8   8   3       11.37       25.07      4.05 o 
   9   8   3      483.10      484.53     12.57 o 
  10   8   3       13.14       11.33      3.71 o 
 -11   9   3      158.32      165.21      7.88 o 
 -10   9   3      109.58      107.06      6.40 o 
  -9   9   3       64.71       68.70      4.20 o 
  -8   9   3      773.14      739.80     14.57 o 
  -7   9   3       41.92       44.61      3.69 o 
  -6   9   3     1566.89     1532.18     65.01 o 
  -5   9   3       12.72       13.05      2.96 o 
  -4   9   3     2199.59     2220.06     61.50 o 
  -3   9   3      138.54      115.53      2.71 o 
  -2   9   3      472.61      454.30      7.25 o 
  -1   9   3      339.85      353.79      6.71 o 
   0   9   3       78.04       76.35      2.46 o 
   1   9   3     1925.45     1913.36     27.94 o 
   2   9   3      210.74      200.79     10.70 o 
   3   9   3      934.43      883.88     31.00 o 
   4   9   3      314.70      318.62      8.76 o 
   5   9   3      463.46      483.01     10.33 o 
   6   9   3      770.15      799.69     12.73 o 
   7   9   3      440.44      463.88     12.25 o 
   8   9   3      508.77      547.79     14.69 o 
   9   9   3       69.05       68.75      4.22 o 
 -10  10   3      158.33      162.23      8.01 o 
  -9  10   3      122.52      119.05      5.30 o 
  -8  10   3      104.48      108.81      5.16 o 
  -7  10   3      629.92      636.32     22.53 o 
  -6  10   3      153.45      150.20      5.47 o 
  -5  10   3      933.52      888.00     34.52 o 
  -4  10   3        6.43       15.53      2.54 o 
  -3  10   3      745.29      738.95     15.97 o 
  -2  10   3       21.99       27.61      4.01 o 
  -1  10   3       43.52       43.97      2.08 o 
   0  10   3      628.90      617.25      9.96 o 
   1  10   3      118.86      107.61      3.61 o 
   2  10   3      929.24      943.65     15.69 o 
   3  10   3        9.00        7.16      2.18 o 
   4  10   3      785.84      786.31     17.25 o 
   5  10   3       37.90       36.06      3.99 o 
   6  10   3      202.25      203.26      6.41 o 
   7  10   3      194.83      220.04      6.84 o 
   8  10   3      119.73      128.53      6.67 o 
  -9  11   3      220.68      225.47      7.28 o 
  -8  11   3       89.42       86.87      4.95 o 
  -7  11   3      186.31      192.11     10.47 o 
  -6  11   3      547.64      551.94     46.75 o 
  -5  11   3      144.33      155.12      7.79 o 
  -4  11   3      705.14      722.48     19.48 o 
  -3  11   3        5.59        3.53      2.23 o 
  -2  11   3      664.57      634.97     15.98 o 
  -1  11   3       42.40       44.71      3.10 o 
   0  11   3      482.78      502.17      8.47 o 
   1  11   3      398.18      385.42      6.92 o 
   2  11   3       42.79       42.19      2.79 o 
   3  11   3      293.48      292.54      7.47 o 
   4  11   3        6.51       11.95      2.74 o 
   5  11   3      331.98      320.44      8.07 o 
   6  11   3      102.43      109.36      5.23 o 
   7  11   3       74.96       74.33      4.58 o 
  -8  12   3      167.26      170.93      7.16 o 
  -7  12   3       51.64       50.61      4.82 o 
  -6  12   3      225.22      221.48      6.99 o 
  -5  12   3      288.20      292.18      6.75 o 
  -4  12   3      155.50      146.25      5.64 o 
  -3  12   3      296.83      306.97     10.91 o 
  -2  12   3       24.78       15.87      2.53 o 
  -1  12   3      405.79      444.59      9.59 o 
   0  12   3       69.96       73.27      8.12 o 
   1  12   3      200.98      220.64      8.49 o 
   2  12   3       43.47       36.23      2.74 o 
   3  12   3      108.41      110.27      4.31 o 
   4  12   3      353.50      349.96      7.42 o 
   5  12   3        6.50       14.81      2.81 o 
  -6  13   3       22.76       21.10      3.24 o 
  -5  13   3      148.57      157.32      5.26 o 
  -4  13   3      101.61      107.01      4.35 o 
  -3  13   3      157.34      162.69      6.24 o 
  -2  13   3      173.32      193.38      8.65 o 
  -1  13   3        6.13        6.04      2.86 o 
   0  13   3      187.27      197.19      6.70 o 
   1  13   3       31.35       20.94      3.09 o 
   2  13   3      176.74      170.64      6.38 o 
   3  13   3      123.24      125.62      5.75 o 
  -3 -13   4      222.61      209.88      6.85 o 
  -2 -13   4       77.66       97.20      6.99 o 
  -1 -13   4      124.48      150.54      5.86 o 
   0 -13   4      173.79      175.26      8.22 o 
   1 -13   4       66.04       71.30      5.39 o 
   2 -13   4      301.22      312.79      8.23 o 
   3 -13   4        0.39       -1.99      2.14 o 
   4 -13   4      281.53      277.31      7.12 o 
   5 -13   4       10.24        9.57      2.55 o 
  -5 -12   4      119.85      119.68      4.46 o 
  -4 -12   4      270.27      273.88      6.28 o 
  -3 -12   4        5.13        6.30      3.29 o 
  -2 -12   4      361.67      340.31     10.24 o 
  -1 -12   4       17.16       27.18      3.15 o 
   0 -12   4      274.60      302.51     11.34 o 
   1 -12   4      412.99      411.13     10.41 o 
   2 -12   4      153.73      145.00      3.80 o 
   3 -12   4      515.86      496.67     11.70 o 
   4 -12   4       15.01       19.34      2.17 o 
   5 -12   4      578.85      596.44     19.73 o 
   6 -12   4        7.92       14.69      2.54 o 
   7 -12   4      138.99      153.77      5.98 o 
  -7 -11   4       15.81       17.35      3.63 o 
  -6 -11   4      118.15      116.16      4.73 o 
  -5 -11   4      195.21      192.26      5.21 o 
  -4 -11   4      119.13      123.93      4.24 o 
  -3 -11   4      631.79      656.98      9.48 o 
  -2 -11   4        3.40        6.17      2.03 o 
  -1 -11   4      781.65      801.90     13.60 o 
   0 -11   4        4.77        2.75      2.26 o 
   1 -11   4      165.38      164.54      4.15 o 
   2 -11   4      296.34      304.54      8.45 o 
   3 -11   4      306.74      323.47      8.68 o 
   4 -11   4      350.33      344.42      9.21 o 
   5 -11   4       84.51       93.90      3.13 o 
   6 -11   4      646.22      627.02     14.59 o 
   7 -11   4        0.04       -1.34      2.93 o 
   8 -11   4      189.87      194.57      7.85 o 
  -8 -10   4        5.41       10.80      3.64 o 
  -7 -10   4      402.00      379.68     12.13 o 
  -6 -10   4       28.33       34.81      3.42 o 
  -5 -10   4      424.86      433.08      8.47 o 
  -4 -10   4      253.97      274.93      5.79 o 
  -3 -10   4      653.59      674.29      9.32 o 
  -2 -10   4      836.91      822.67     15.59 o 
  -1 -10   4      179.09      190.78      4.47 o 
   0 -10   4     1004.41     1018.75     18.15 o 
   1 -10   4      107.74       86.71      2.56 o 
   2 -10   4      235.01      234.39      6.09 o 
   3 -10   4      501.35      503.32      8.89 o 
   4 -10   4      438.95      437.12     12.44 o 
   5 -10   4      693.42      665.48     15.99 o 
   6 -10   4       69.34       70.53      3.29 o 
   7 -10   4      588.34      584.94     25.65 o 
   8 -10   4       14.39       14.62      3.13 o 
   9 -10   4      191.33      193.09     10.57 o 
  10 -10   4       24.07       22.31      3.39 o 
  -9  -9   4      151.74      139.99      7.35 o 
  -8  -9   4      713.74      732.06     16.00 o 
  -7  -9   4       97.01      107.87      4.35 o 
  -6  -9   4      745.45      735.78     11.24 o 
  -5  -9   4       23.22       27.16      2.41 o 
  -4  -9   4      318.65      302.50      9.04 o 
  -3  -9   4      211.00      197.97      4.51 o 
  -2  -9   4      438.31      416.60     17.11 o 
  -1  -9   4      622.14      611.54     13.93 o 
   0  -9   4       13.87       13.08      1.10 o 
   1  -9   4     1532.11     1544.38     24.86 o 
   3  -9   4     1609.55     1601.99     32.68 o 
   4  -9   4      441.05      432.92      6.54 o 
   5  -9   4      560.65      536.84     12.30 o 
   6  -9   4      262.46      274.15      7.53 o 
   7  -9   4      237.63      247.84      9.34 o 
   8  -9   4      323.31      333.71     17.82 o 
   9  -9   4       15.56       14.58      2.66 o 
  10  -9   4      236.59      237.00     13.16 o 
 -10  -8   4      189.78      202.46      8.75 o 
  -9  -8   4      431.03      446.10     12.39 o 
  -8  -8   4      641.76      647.94     14.56 o 
  -7  -8   4      616.58      617.12     10.74 o 
  -6  -8   4       97.15      100.28      3.88 o 
  -5  -8   4      676.14      656.65     12.10 o 
  -4  -8   4       19.70       20.54      2.21 o 
  -3  -8   4     1141.36     1064.46     46.09 o 
  -2  -8   4     1272.85     1231.68     20.60 o 
  -1  -8   4      788.21      809.78     15.35 o 
   0  -8   4     1061.08     1047.71     15.26 o 
   1  -8   4      253.68      272.04      3.35 o 
   2  -8   4     2640.50     2577.45     32.07 o 
   3  -8   4        1.38        2.63      1.23 o 
   4  -8   4     2123.30     2075.80     48.44 o 
   5  -8   4      262.22      259.51      9.13 o 
   6  -8   4      448.08      446.11     11.71 o 
   7  -8   4      196.85      189.35      6.00 o 
   8  -8   4      170.50      180.08      4.53 o 
   9  -8   4      462.64      475.45     28.53 o 
  10  -8   4       11.65        9.89      2.64 o 
  11  -8   4      325.66      337.78     10.32 o 
 -11  -7   4      268.59      267.57      8.29 o 
 -10  -7   4       28.12       27.30      4.34 o 
  -9  -7   4      577.72      574.85     13.85 o 
  -8  -7   4      508.36      552.32     14.47 o 
  -7  -7   4      789.91      789.64     17.68 o 
  -6  -7   4      558.89      534.58     11.34 o 
  -5  -7   4      493.29      475.33      7.79 o 
  -4  -7   4     2739.98     2694.02     26.01 o 
  -3  -7   4       14.95       16.74      1.20 o 
  -2  -7   4     2242.63     2256.38     29.24 o 
  -1  -7   4     1215.29     1202.72      8.82 o 
   0  -7   4     1999.43     1986.03     24.16 o 
   1  -7   4      561.84      542.92      5.99 o 
   2  -7   4      458.22      430.77      4.60 o 
   3  -7   4     1662.68     1598.31     35.40 o 
   4  -7   4       14.16       14.80      1.72 o 
   5  -7   4     2399.76     2408.21     49.58 o 
   6  -7   4      199.37      192.43      5.73 o 
   7  -7   4      782.40      768.30     19.26 o 
   8  -7   4      266.49      277.13      8.84 o 
   9  -7   4      167.41      168.92      7.08 o 
  10  -7   4      350.88      360.85     14.06 o 
  11  -7   4      147.31      147.17      9.50 o 
  12  -7   4      177.50      187.58      6.50 o 
 -11  -6   4       86.40       71.08      5.82 o 
 -10  -6   4      752.12      747.53     13.26 o 
  -9  -6   4       13.79       19.20      3.80 o 
  -8  -6   4     1662.74     1557.48     30.65 o 
  -7  -6   4      694.11      719.91      8.10 o 
  -6  -6   4     1252.43     1221.99     14.96 o 
  -5  -6   4     1424.67     1362.32     15.06 o 
  -4  -6   4      733.84      717.83      8.27 o 
  -3  -6   4     3010.02     2939.54     20.30 o 
  -2  -6   4       25.68       25.77      1.09 o 
  -1  -6   4     1960.25     1911.85     12.76 o 
   0  -6   4      238.22      204.07      3.07 o 
   1  -6   4     3461.97     3571.45     45.17 o 
   2  -6   4      721.10      765.08      6.56 o 
   3  -6   4      376.43      365.38      4.13 o 
   4  -6   4     1646.27     1688.15     15.47 o 
   5  -6   4       89.99       99.89      2.10 o 
   6  -6   4      905.07      883.86     16.39 o 
   7  -6   4       10.52       10.98      1.14 o 
   8  -6   4      861.49      835.11     16.93 o 
   9  -6   4      340.21      349.61     15.28 o 
  10  -6   4      255.51      272.75      5.98 o 
  11  -6   4      177.57      174.38      8.56 o 
  12  -6   4      183.60      204.52      9.26 o 
 -12  -5   4      107.29      106.02      6.84 o 
 -11  -5   4      339.72      339.35     10.97 o 
 -10  -5   4      191.67      173.62      7.70 o 
  -9  -5   4     1154.84     1190.74     13.22 o 
  -8  -5   4        0.19        2.02      2.55 o 
  -7  -5   4      617.99      588.21     13.85 o 
  -6  -5   4       11.26        9.61      0.74 o 
  -5  -5   4     2563.90     2559.78     19.73 o 
  -4  -5   4      765.86      685.63      4.85 o 
  -3  -5   4     1594.44     1546.88     10.15 o 
  -2  -5   4     2852.39     2789.57     15.70 o 
  -1  -5   4     1137.56     1235.64      9.70 o 
   0  -5   4     5682.20     5781.57     32.81 o 
   1  -5   4      211.66      228.78      2.46 o 
   2  -5   4     2082.78     2065.07     16.35 o 
   3  -5   4     1152.60     1160.52      8.28 o 
   4  -5   4     1765.13     1696.98     13.90 o 
   5  -5   4     1574.26     1589.83     12.29 o 
   6  -5   4      897.11      896.60     14.59 o 
   7  -5   4      560.88      553.32     10.64 o 
   8  -5   4       90.27       81.57      2.35 o 
   9  -5   4      770.80      775.20     23.33 o 
  10  -5   4      198.04      205.16      4.87 o 
  11  -5   4      341.26      355.55     10.74 o 
  12  -5   4       96.48      100.86      4.64 o 
 -12  -4   4      159.60      157.31     12.97 o 
 -11  -4   4      429.90      398.51     11.62 o 
 -10  -4   4      345.05      353.39      7.45 o 
  -9  -4   4      569.00      550.88      9.10 o 
  -8  -4   4      933.47      877.86     12.06 o 
  -7  -4   4      189.60      180.32      4.52 o 
  -6  -4   4     2794.54     2862.38     48.91 o 
  -5  -4   4      521.67      563.01      5.48 o 
  -4  -4   4      413.68      401.24      4.37 o 
  -3  -4   4     2620.35     2490.88     21.09 o 
  -1  -4   4     1312.51     1337.28      8.70 o 
   0  -4   4      629.32      679.06      7.03 o 
   1  -4   4      870.73      908.49      7.16 o 
   2  -4   4        1.01        5.66      0.53 o 
   3  -4   4     5213.58     5311.57     34.68 o 
   4  -4   4      736.95      750.76      6.72 o 
   5  -4   4     2104.69     1946.34     15.92 o 
   6  -4   4      195.52      197.39      5.09 o 
   7  -4   4      730.91      720.45     14.54 o 
   8  -4   4      388.62      397.16      6.16 o 
   9  -4   4      103.14       99.19      3.53 o 
  10  -4   4      613.36      613.25     12.74 o 
  11  -4   4        1.03        0.09      1.86 o 
  12  -4   4      284.10      277.81     10.73 o 
  13  -4   4      104.85      117.13      6.26 o 
 -13  -3   4        2.21       -0.93      3.38 o 
 -12  -3   4      561.71      600.28     11.06 o 
 -11  -3   4      151.41      151.28      7.97 o 
 -10  -3   4      753.97      731.13     11.93 o 
  -9  -3   4      600.73      614.27      9.75 o 
  -8  -3   4      127.15      134.08      4.11 o 
  -7  -3   4     1214.85     1169.39     13.70 o 
  -6  -3   4        1.12        7.09      1.94 o 
  -5  -3   4     5086.35     5380.12     46.83 o 
  -4  -3   4      775.45      933.35      9.15 o 
  -3  -3   4     3499.32     3806.48     25.19 o 
  -2  -3   4     1215.81     1133.19     12.63 o 
  -1  -3   4     7228.45     7734.11     66.32 o 
   0  -3   4      756.22      791.09      6.51 o 
   1  -3   4       24.98       28.84      1.48 o 
   2  -3   4     2091.71     2117.99     14.43 o 
   3  -3   4     1045.07     1146.23      9.55 o 
   4  -3   4     1463.11     1432.66     10.62 o 
   5  -3   4       13.16       18.90      1.18 o 
   6  -3   4      725.46      718.21     14.31 o 
   7  -3   4      460.54      477.93      7.28 o 
   8  -3   4      446.28      420.86      8.39 o 
   9  -3   4      502.66      518.12      7.61 o 
  10  -3   4       83.70       82.57      3.51 o 
  11  -3   4      680.20      707.21     18.89 o 
  12  -3   4       12.57        7.46      1.96 o 
  13  -3   4      157.61      155.10      5.03 o 
 -13  -2   4      159.55      164.59      6.08 o 
 -12  -2   4       14.53       15.52      2.86 o 
 -11  -2   4      662.73      668.27     11.28 o 
 -10  -2   4      314.46      324.69      9.35 o 
  -9  -2   4      726.55      683.91     15.05 o 
  -8  -2   4      420.39      408.23      7.33 o 
  -7  -2   4     1341.56     1333.43     15.02 o 
  -6  -2   4     2491.68     2427.06     23.24 o 
  -5  -2   4      776.12      794.35     17.62 o 
  -4  -2   4     7067.62     7357.92     52.18 o 
  -3  -2   4        5.75       12.21      1.00 o 
  -2  -2   4     9716.54    10413.90     88.77 o 
  -1  -2   4       11.20       11.36      0.58 o 
   0  -2   4      253.07      294.71      4.55 o 
   1  -2   4       82.16       72.51      3.09 o 
   2  -2   4      272.40      257.80      2.38 o 
   3  -2   4     4923.94     5016.20     35.59 o 
   4  -2   4      307.96      315.87      4.04 o 
   5  -2   4     4002.91     3995.15     50.75 o 
   6  -2   4      138.24      151.38      3.11 o 
   7  -2   4     1171.22     1168.24     14.33 o 
   8  -2   4     1045.89     1056.30     15.93 o 
   9  -2   4      216.96      208.66      4.65 o 
  10  -2   4      162.56      169.43      4.48 o 
  11  -2   4      102.36       93.96      3.72 o 
  12  -2   4      251.31      256.13      7.52 o 
  13  -2   4       12.86       12.06      2.32 o 
 -13  -1   4      108.08       94.72      4.86 o 
 -12  -1   4      326.10      329.54      8.00 o 
 -11  -1   4       48.44       44.45      3.49 o 
 -10  -1   4     1426.76     1406.50     17.39 o 
  -9  -1   4       36.35       39.44      3.99 o 
  -8  -1   4     2597.61     2537.40     25.39 o 
  -7  -1   4       33.47       25.04      2.12 o 
  -5  -1   4      976.24      895.85     10.30 o 
  -4  -1   4      491.80      469.04      6.28 o 
  -3  -1   4     1259.50     1263.26     15.06 o 
  -2  -1   4     1053.00     1101.82      9.43 o 
  -1  -1   4    20067.34    19628.20    149.56 o 
   0  -1   4     2230.51     2431.62     28.59 o 
   1  -1   4     2328.97     2422.18     17.91 o 
   2  -1   4     9794.28    10154.39     57.52 o 
   3  -1   4     4632.70     4712.18     42.47 o 
   4  -1   4       21.96       51.97      1.38 o 
   5  -1   4      492.82      525.88      6.09 o 
   6  -1   4     1259.17     1279.66     13.31 o 
   7  -1   4      203.88      174.50      3.80 o 
   8  -1   4      728.29      737.09      9.05 o 
   9  -1   4       74.49       84.80      3.10 o 
  10  -1   4      446.43      440.59      9.36 o 
  11  -1   4      436.34      438.18      9.20 o 
  12  -1   4       43.18       41.46      2.97 o 
  13  -1   4      244.97      244.38      8.16 o 
 -13   0   4      162.46      170.08      6.21 o 
 -12   0   4      140.58      140.93      5.41 o 
 -11   0   4      485.31      502.31      9.55 o 
 -10   0   4      136.99      132.77      4.75 o 
  -9   0   4      963.81      932.59     12.74 o 
  -8   0   4       50.71       47.32      3.59 o 
  -7   0   4      761.05      708.48      9.66 o 
  -6   0   4      633.60      639.35     14.71 o 
  -4   0   4     7519.71     7284.21     80.67 o 
  -3   0   4     1798.48     1826.24     14.16 o 
  -2   0   4       64.25       82.69      4.06 o 
   0   0   4    18436.46    18164.68    192.08 o 
   1   0   4      617.81      634.69      6.18 o 
   2   0   4     6589.08     6922.68     63.83 o 
   3   0   4      173.61      164.33      3.53 o 
   4   0   4     2764.83     2768.87     21.40 o 
   5   0   4      107.86      180.94      2.96 o 
   6   0   4       46.41       62.27      2.87 o 
   7   0   4     3011.08     2926.07     21.50 o 
   8   0   4        0.55        0.40      1.45 o 
   9   0   4     1874.09     1858.58     19.79 o 
  10   0   4      140.49      142.13      4.16 o 
  11   0   4      210.84      207.46      5.22 o 
  12   0   4      259.16      258.27      6.09 o 
  13   0   4       25.17       16.58      2.35 o 
 -13   1   4      302.44      299.77      8.09 o 
 -12   1   4      103.24      106.03      4.82 o 
 -11   1   4      244.87      221.03      6.24 o 
 -10   1   4      638.39      624.04     10.32 o 
  -9   1   4      149.63      145.38      4.36 o 
  -8   1   4      965.06      910.48     15.96 o 
  -7   1   4       19.75       30.55      1.47 o 
  -6   1   4     1291.20     1243.84      9.64 o 
  -5   1   4     3266.04     3339.37     22.29 o 
  -4   1   4     2199.30     2195.45     17.25 o 
  -3   1   4     2167.71     2183.42     14.84 o 
  -2   1   4     6542.71     6641.31     35.23 o 
  -1   1   4       16.30       17.87      2.37 o 
   0   1   4     2407.55     2498.31     16.37 o 
   1   1   4     1294.49     1346.04     12.28 o 
   3   1   4     4730.71     4741.80     34.26 o 
   4   1   4      361.60      342.62      4.53 o 
   5   1   4     1143.27     1131.74     15.30 o 
   6   1   4     1344.68     1320.48     12.53 o 
   7   1   4      172.28      172.28      3.78 o 
   8   1   4      955.62      931.43      9.49 o 
   9   1   4      497.66      473.41      7.28 o 
  10   1   4      637.88      647.30     12.86 o 
  11   1   4       12.13       12.03      1.97 o 
  12   1   4      146.53      143.98      4.61 o 
  13   1   4      117.68      120.76      4.48 o 
 -13   2   4        2.18       -1.05      2.83 o 
 -12   2   4      404.43      400.71      8.90 o 
 -11   2   4       21.26       18.08      3.64 o 
 -10   2   4      369.98      380.21      7.82 o 
  -9   2   4      360.37      352.72      9.64 o 
  -8   2   4      604.35      596.93      7.29 o 
  -7   2   4     1639.94     1522.99     13.72 o 
  -6   2   4       44.79       52.96      1.80 o 
  -5   2   4     4517.43     4506.90     26.80 o 
  -4   2   4      792.85      771.65      5.87 o 
  -3   2   4     4177.99     4173.68     24.75 o 
  -2   2   4     2187.46     2164.32     12.29 o 
  -1   2   4      457.19      546.92      3.61 o 
   0   2   4     3638.84     3735.45     26.54 o 
   1   2   4      105.08      103.37      2.29 o 
   2   2   4     6703.19     6989.53    100.55 o 
   3   2   4      255.02      224.13      4.40 o 
   4   2   4     7627.00     7778.35     55.14 o 
   5   2   4      290.50      279.15     10.58 o 
   6   2   4      950.72      985.12     15.07 o 
   7   2   4      394.17      410.54      6.06 o 
   8   2   4      521.72      511.00      7.47 o 
   9   2   4      352.73      332.13      5.98 o 
  10   2   4       32.41       29.20      2.17 o 
  11   2   4      392.37      401.97      7.24 o 
  12   2   4       33.22       36.05      2.77 o 
 -13   3   4      239.45      245.85     12.45 o 
 -12   3   4       39.99       34.49      3.36 o 
 -11   3   4      824.61      814.02     18.77 o 
 -10   3   4       25.41       21.14      2.63 o 
  -9   3   4      200.04      196.70      5.97 o 
  -8   3   4      558.03      533.22     14.51 o 
  -7   3   4      182.96      195.85      4.79 o 
  -6   3   4     1654.54     1586.56     12.00 o 
  -5   3   4       58.56       87.24      3.84 o 
  -4   3   4     1430.17     1480.83     10.99 o 
  -3   3   4     1077.59     1211.67     15.69 o 
  -2   3   4     1538.06     1509.70      8.54 o 
  -1   3   4     1620.40     1649.37      9.24 o 
   0   3   4     1601.20     1505.99     10.06 o 
   1   3   4     4903.91     4939.43     79.06 o 
   2   3   4     3281.55     3410.05     48.11 o 
   3   3   4     4429.74     4515.21     53.39 o 
   4   3   4      172.43      188.94      5.99 o 
   5   3   4     4050.62     4066.52     43.08 o 
   6   3   4        2.03        5.53      1.18 o 
   7   3   4     1128.53     1100.53     11.45 o 
   8   3   4      547.81      558.60     11.44 o 
   9   3   4      171.26      168.34      5.55 o 
  10   3   4      664.11      681.96     13.64 o 
  11   3   4        3.51        2.09      1.66 o 
  12   3   4      298.59      318.17      6.64 o 
 -13   4   4       42.11       36.19      4.88 o 
 -12   4   4      410.14      402.05     12.26 o 
 -11   4   4        9.65       16.08      3.67 o 
 -10   4   4     1324.06     1289.73     42.77 o 
  -9   4   4        2.50        3.83      2.06 o 
  -8   4   4      691.51      696.86     10.66 o 
  -7   4   4      760.05      699.99     11.51 o 
  -6   4   4     1241.55     1331.59     12.79 o 
  -5   4   4      267.08      258.85      5.31 o 
  -4   4   4     1867.20     1878.78     25.50 o 
  -3   4   4     6312.12     6300.02     73.42 o 
  -2   4   4     1754.13     1844.87     12.09 o 
  -1   4   4      928.64      889.11      7.42 o 
   0   4   4     2610.80     2642.98     18.95 o 
   1   4   4     2376.64     2323.81     50.69 o 
   2   4   4     1136.96     1178.96     12.11 o 
   3   4   4      676.21      658.62      8.36 o 
   4   4   4     3075.04     2954.06     58.85 o 
   5   4   4      600.93      593.57      8.38 o 
   6   4   4     1834.34     1802.08     32.03 o 
   7   4   4        0.46        0.59      1.32 o 
   8   4   4      492.06      480.89      6.97 o 
   9   4   4      251.31      257.94      5.18 o 
  10   4   4      176.44      174.47      4.50 o 
  11   4   4      321.90      353.60      6.69 o 
  12   4   4       41.07       47.39      4.09 o 
 -13   5   4      132.50      142.15      7.98 o 
 -12   5   4      148.19      156.76      5.56 o 
 -11   5   4      496.10      523.10     19.73 o 
 -10   5   4       99.17       90.85      3.98 o 
  -9   5   4     1181.94     1149.49     32.01 o 
  -8   5   4       76.16       78.19      2.77 o 
  -7   5   4     1384.84     1371.62     25.36 o 
  -6   5   4      454.98      421.15      6.58 o 
  -5   5   4      750.03      757.18     27.00 o 
  -4   5   4      361.11      322.25     12.14 o 
  -3   5   4       66.71       75.84      3.14 o 
  -2   5   4      568.14      577.20      6.60 o 
  -1   5   4      253.24      280.88      3.67 o 
   0   5   4     2751.49     2809.49     26.47 o 
   1   5   4        4.27        7.56      1.14 o 
   2   5   4     1599.12     1540.53     23.34 o 
   3   5   4     1026.43     1093.81     11.53 o 
   4   5   4      576.72      583.99      8.37 o 
   5   5   4     2551.94     2511.84     33.18 o 
   6   5   4      795.83      779.65     10.71 o 
   7   5   4      944.64      952.41     13.94 o 
   8   5   4       10.11        5.94      2.26 o 
   9   5   4      732.95      706.43      9.52 o 
  10   5   4      179.94      172.23      4.60 o 
  11   5   4      107.00      109.06      4.92 o 
 -13   6   4      159.57      142.78      7.67 o 
 -12   6   4       47.34       42.25      3.39 o 
 -11   6   4      157.69      168.63     14.18 o 
 -10   6   4      313.13      291.60      6.71 o 
  -9   6   4      142.71      156.57     10.57 o 
  -8   6   4      786.16      783.49     22.40 o 
  -7   6   4        0.31        4.66      2.18 o 
  -6   6   4     1890.79     1871.74     57.04 o 
  -5   6   4       70.01       76.19      3.55 o 
  -4   6   4     1489.44     1465.12     32.27 o 
  -3   6   4     1372.67     1374.80     11.59 o 
  -2   6   4      887.29      844.67     10.64 o 
  -1   6   4     1276.71     1214.61     16.20 o 
   0   6   4       95.36      104.60      2.73 o 
   1   6   4     3210.63     3079.85     37.72 o 
   2   6   4      557.51      568.46      7.26 o 
   3   6   4      889.20      830.42     14.28 o 
   4   6   4      638.56      607.21      8.16 o 
   5   6   4      656.29      655.62      8.03 o 
   6   6   4      852.81      859.96     10.05 o 
   7   6   4      452.60      425.59      6.58 o 
   8   6   4      586.28      592.49      8.27 o 
  10   6   4      273.15      286.68      7.51 o 
  11   6   4       77.04       94.38      6.44 o 
 -12   7   4       86.51      102.11      7.99 o 
 -11   7   4       23.74       26.44      6.28 o 
 -10   7   4      191.67      183.55     10.84 o 
  -9   7   4      394.49      395.09      8.59 o 
  -8   7   4      171.16      173.17      8.46 o 
  -7   7   4      272.54      281.63      6.87 o 
  -6   7   4      428.63      395.86     13.49 o 
  -5   7   4      396.26      365.32      8.62 o 
  -4   7   4      175.55      171.73      2.62 o 
  -3   7   4      583.01      573.19      9.76 o 
  -2   7   4     1345.98     1378.11     18.66 o 
  -1   7   4     1521.47     1448.61     12.04 o 
   0   7   4     1423.65     1416.57     12.71 o 
   1   7   4      498.46      504.36      7.05 o 
   2   7   4     1796.03     1800.84     21.53 o 
   3   7   4       48.47       45.39      2.28 o 
   4   7   4     1781.72     1741.23     41.09 o 
   5   7   4      170.64      142.64      5.03 o 
   6   7   4      220.62      198.86      3.40 o 
   7   7   4      425.60      427.37      8.68 o 
   8   7   4       45.36       45.44      3.56 o 
   9   7   4      384.43      407.22      8.93 o 
  10   7   4        3.59        6.16      2.73 o 
 -12   8   4        0.24        3.82      4.02 o 
 -11   8   4      102.05      103.24      6.50 o 
 -10   8   4      152.20      148.72      7.08 o 
  -9   8   4      264.45      266.58      8.54 o 
  -8   8   4      394.32      377.40      8.22 o 
  -7   8   4      201.07      201.68      5.87 o 
  -6   8   4      297.76      282.06      8.32 o 
  -5   8   4        0.15        4.23      2.54 o 
  -4   8   4        4.92        5.56      1.00 o 
  -3   8   4     1390.05     1338.06     14.40 o 
  -2   8   4     1189.12     1214.03     14.39 o 
  -1   8   4      322.03      315.26      5.29 o 
   0   8   4     1287.14     1265.85     18.73 o 
   1   8   4      881.06      870.60     10.33 o 
   2   8   4      209.23      206.44      4.28 o 
   3   8   4      598.79      558.77     15.30 o 
   4   8   4        6.47        5.43      1.67 o 
   5   8   4      596.51      579.93      7.61 o 
   6   8   4       40.66       36.83      4.99 o 
   7   8   4      403.03      404.01      8.80 o 
   8   8   4      378.79      383.80      8.79 o 
   9   8   4       81.38       85.52      4.56 o 
 -10   9   4      164.02      177.52      6.24 o 
  -9   9   4       49.72       45.40      3.65 o 
  -8   9   4      621.66      614.07     13.08 o 
  -7   9   4      103.31      105.45      4.79 o 
  -6   9   4      349.91      334.39     12.82 o 
  -5   9   4      530.68      507.23      8.27 o 
  -4   9   4        3.15        5.13      1.32 o 
  -3   9   4      492.98      497.35      6.60 o 
  -2   9   4      711.49      640.36     10.08 o 
  -1   9   4     2180.91     2183.67     38.14 o 
   0   9   4      428.16      441.39      5.86 o 
   1   9   4      674.44      682.31     12.46 o 
   2   9   4     1286.42     1241.71     21.74 o 
   3   9   4      112.01      102.83      4.09 o 
   4   9   4     1097.02     1117.97     26.03 o 
   5   9   4        4.95        5.39      2.47 o 
   6   9   4      849.07      854.15     21.34 o 
   7   9   4       61.90       67.62      4.33 o 
   8   9   4      203.35      215.21      6.99 o 
   9   9   4       72.79       78.60      4.56 o 
 -10  10   4        6.08        5.41      2.94 o 
  -9  10   4      268.39      283.57      7.90 o 
  -8  10   4       10.83        8.02      2.75 o 
  -7  10   4      424.27      429.71     14.93 o 
  -6  10   4       96.38       98.95      4.67 o 
  -5  10   4      285.42      300.86      7.36 o 
  -4  10   4      999.94      960.54     11.94 o 
  -3  10   4       18.94       23.26      3.65 o 
  -2  10   4     1149.41     1117.89     17.21 o 
  -1  10   4       21.42       22.21      2.27 o 
   0  10   4     1049.23     1041.33     10.35 o 
   1  10   4       79.23       82.52      2.62 o 
   2  10   4      468.75      485.41     13.15 o 
   3  10   4      456.74      446.42      8.25 o 
   4  10   4      306.90      293.24      7.41 o 
   5  10   4      848.07      909.67     17.13 o 
   6  10   4       48.74       59.15      4.41 o 
   7  10   4      420.73      427.85      9.66 o 
  -9  11   4       58.23       53.77      4.58 o 
  -8  11   4      253.51      273.17      7.85 o 
  -7  11   4        4.37        9.15      2.96 o 
  -6  11   4      553.27      570.84     23.59 o 
  -5  11   4       22.94       22.07      2.74 o 
  -4  11   4      468.56      456.78     11.16 o 
  -3  11   4      213.20      209.81      5.49 o 
  -2  11   4      389.73      377.23     16.87 o 
  -1  11   4      878.54      878.58     14.98 o 
   0  11   4       44.64       57.02      3.82 o 
   1  11   4      555.49      569.20      8.73 o 
   2  11   4       67.08       64.73      3.27 o 
   3  11   4      344.39      368.16      7.26 o 
   4  11   4      427.88      444.22      8.24 o 
   5  11   4      380.00      381.42      8.96 o 
   6  11   4      487.76      540.11     11.06 o 
  -7  12   4      101.71       95.28      6.04 o 
  -6  12   4       23.86       25.06      3.29 o 
  -5  12   4      226.67      229.42      6.08 o 
  -4  12   4       20.52       17.55      2.60 o 
  -3  12   4      155.59      158.41      4.84 o 
  -2  12   4       55.02       70.08      3.46 o 
  -1  12   4      106.45      122.36      5.31 o 
   0  12   4      414.17      456.32     17.29 o 
   1  12   4       16.18       12.24      3.01 o 
   2  12   4      267.67      279.49      6.36 o 
   3  12   4        1.58        9.69      2.44 o 
   4  12   4      376.16      402.22      8.08 o 
   5  12   4       76.05       94.17      4.38 o 
  -5  13   4        1.23        0.80      2.97 o 
  -4  13   4      112.73      123.66      4.68 o 
  -3  13   4        0.54        8.49      5.20 o 
  -2  13   4      107.13      116.49      5.45 o 
  -1  13   4      103.58      105.21      5.30 o 
   0  13   4       22.15       22.15      5.72 o 
   1  13   4      120.38      119.11      5.51 o 
   2  13   4        9.28        5.34      2.88 o 
  -3 -13   5       14.46       14.44      2.99 o 
  -2 -13   5      246.22      268.89      7.59 o 
  -1 -13   5       21.71       27.59      3.65 o 
   0 -13   5      549.35      581.25     14.44 o 
   1 -13   5       44.66       44.86      3.56 o 
   2 -13   5      259.45      256.86      6.92 o 
   3 -13   5       94.92       88.58      4.24 o 
   4 -13   5       66.15       72.00      3.97 o 
  -5 -12   5       35.45       37.46      2.93 o 
  -4 -12   5      191.18      203.03      6.73 o 
  -3 -12   5      235.28      218.57      6.62 o 
  -2 -12   5       83.74       94.94      4.68 o 
  -1 -12   5      373.17      398.20     10.99 o 
   0 -12   5       28.22       30.45      3.60 o 
   1 -12   5      637.49      668.47     12.86 o 
   2 -12   5       21.31       24.30      2.21 o 
   3 -12   5      332.25      347.51      9.16 o 
   4 -12   5      130.32      141.28      3.76 o 
   5 -12   5      253.61      272.83      6.07 o 
   6 -12   5      282.68      295.74      6.59 o 
   7 -12   5       54.43       58.79      3.82 o 
  -7 -11   5      259.02      247.16     16.52 o 
  -6 -11   5        0.33       -1.11      2.83 o 
  -5 -11   5      386.48      381.89      7.31 o 
  -4 -11   5       83.31       89.17      3.71 o 
  -3 -11   5      603.34      648.07      9.43 o 
  -2 -11   5      382.93      373.61      8.78 o 
  -1 -11   5      721.56      731.27     30.59 o 
   0 -11   5      405.73      389.16     17.36 o 
   1 -11   5       80.64       75.43      2.83 o 
   2 -11   5      463.06      470.71     10.19 o 
   3 -11   5       14.78       14.23      1.86 o 
   4 -11   5      596.28      596.55     15.30 o 
   5 -11   5      225.72      209.84      7.54 o 
   6 -11   5      200.91      212.02      5.47 o 
   7 -11   5      182.95      181.18     10.52 o 
   8 -11   5       83.56       87.23      9.88 o 
  -8 -10   5      147.03      153.30      7.47 o 
  -7 -10   5      173.88      170.37     12.43 o 
  -6 -10   5      362.23      366.16      7.79 o 
  -5 -10   5       72.55       70.51      4.70 o 
  -4 -10   5      596.00      599.53      8.87 o 
  -3 -10   5        1.21        3.72      1.94 o 
  -2 -10   5     1108.48     1101.88     13.76 o 
  -1 -10   5      155.98      150.67      4.46 o 
   0 -10   5      952.86      963.73     14.70 o 
   1 -10   5      278.33      269.00      7.52 o 
   2 -10   5       68.64       67.89      2.36 o 
   3 -10   5      755.03      737.47     12.63 o 
   4 -10   5       16.89       22.20      2.59 o 
   5 -10   5      927.93      932.46     36.27 o 
   6 -10   5      152.14      141.24      4.77 o 
   7 -10   5      456.93      461.38     38.75 o 
   8 -10   5      179.43      181.25      5.79 o 
   9 -10   5      105.65      114.23     10.88 o 
  -8  -9   5      390.02      398.71     11.47 o 
  -7  -9   5       43.74       38.53      4.26 o 
  -6  -9   5      331.00      305.79      6.79 o 
  -5  -9   5      207.62      198.71      5.28 o 
  -4  -9   5       21.14       21.66      2.75 o 
  -3  -9   5      702.39      727.73      9.36 o 
  -2  -9   5        9.57       12.29      0.92 o 
  -1  -9   5      949.31      956.71     15.65 o 
   0  -9   5      375.96      366.63      5.11 o 
   1  -9   5     1165.40     1209.06     30.78 o 
   2  -9   5      561.42      533.28      8.73 o 
   3  -9   5      466.39      477.95      7.29 o 
   4  -9   5     1145.87     1148.59     24.12 o 
   5  -9   5       35.22       32.60      2.24 o 
   6  -9   5      261.26      250.31      7.63 o 
   7  -9   5       12.01        9.61      1.63 o 
   8  -9   5      462.52      479.51     21.14 o 
   9  -9   5       82.15       70.19      3.95 o 
  10  -9   5       54.40       56.84      4.16 o 
 -10  -8   5       29.27       29.45      4.35 o 
  -9  -8   5      388.39      388.01     11.62 o 
  -8  -8   5        0.85        3.23      3.37 o 
  -7  -8   5      610.29      625.96     28.96 o 
  -6  -8   5      243.44      246.60      8.28 o 
  -5  -8   5      373.06      344.10      6.75 o 
  -4  -8   5     1312.31     1340.59     15.65 o 
  -3  -8   5       97.73       88.12      6.36 o 
  -2  -8   5     2236.51     2178.92     33.11 o 
  -1  -8   5       88.81       92.53      2.30 o 
   0  -8   5     1303.66     1274.62     19.17 o 
   1  -8   5      269.08      259.83      3.79 o 
   2  -8   5     1428.73     1404.05     20.52 o 
   4  -8   5      472.99      468.78      6.86 o 
   5  -8   5      878.25      822.50     17.83 o 
   6  -8   5        0.46        0.87      1.41 o 
   7  -8   5      545.10      554.91     16.53 o 
   8  -8   5       54.40       48.41      2.46 o 
   9  -8   5      325.74      329.06     16.37 o 
  10  -8   5       82.16       84.50      4.28 o 
  11  -8   5       50.45       57.65      4.92 o 
 -11  -7   5       97.93       90.53      6.45 o 
 -10  -7   5      295.94      291.02      8.28 o 
  -9  -7   5       14.71       14.02      3.73 o 
  -8  -7   5      949.11      973.43     18.05 o 
  -7  -7   5       60.18       69.32      4.82 o 
  -6  -7   5      677.57      652.87      9.52 o 
  -5  -7   5      153.75      158.03      4.24 o 
  -4  -7   5     2613.56     2514.93     31.84 o 
  -3  -7   5      967.44      920.52      8.78 o 
  -2  -7   5      897.71      878.87     15.45 o 
  -1  -7   5     1700.28     1712.82     18.25 o 
   0  -7   5      391.51      362.06      4.33 o 
   1  -7   5     3479.06     3294.22     39.17 o 
   2  -7   5      482.15      461.18      7.86 o 
   3  -7   5     1677.32     1613.49     18.10 o 
   4  -7   5     1302.06     1256.38     13.86 o 
   5  -7   5      676.75      647.73     12.08 o 
   6  -7   5     1027.54      995.66     22.24 o 
   7  -7   5       37.49       36.37      1.67 o 
   8  -7   5     1051.24     1043.69     26.49 o 
   9  -7   5        6.61        6.60      1.73 o 
  10  -7   5      191.34      193.84      5.99 o 
  11  -7   5       63.18       68.78      4.19 o 
 -11  -6   5       87.99       98.89      6.41 o 
 -10  -6   5      596.20      590.06     14.44 o 
  -9  -6   5      480.12      472.61      9.88 o 
  -8  -6   5      375.81      344.92      9.79 o 
  -7  -6   5     1062.80     1059.10     17.87 o 
  -6  -6   5      107.72      107.26      2.81 o 
  -5  -6   5     2919.10     2846.66     16.22 o 
  -4  -6   5      422.77      409.63      3.74 o 
  -3  -6   5     3424.14     3544.51     23.40 o 
  -2  -6   5      581.40      559.81      4.40 o 
  -1  -6   5      299.24      304.19      3.66 o 
   0  -6   5     6027.07     6135.85     48.30 o 
   1  -6   5      160.53      164.12      5.70 o 
   2  -6   5    11005.78    10949.42     67.03 o 
   3  -6   5       54.15       61.27      1.87 o 
   4  -6   5     2736.54     2681.40     39.30 o 
   5  -6   5      443.34      443.43      6.47 o 
   6  -6   5     1073.00     1082.45     13.18 o 
   7  -6   5      832.73      797.87     16.88 o 
   8  -6   5       46.37       47.52      2.05 o 
   9  -6   5     1184.04     1172.16     33.72 o 
  10  -6   5       30.95       33.77      2.46 o 
  11  -6   5      270.01      292.59     14.70 o 
  12  -6   5       62.39       60.46      4.40 o 
 -11  -5   5      645.91      649.10     15.40 o 
 -10  -5   5       59.29       58.16      5.25 o 
  -9  -5   5     1615.47     1602.49     34.06 o 
  -8  -5   5      460.31      465.13      9.17 o 
  -7  -5   5      344.25      328.20      8.78 o 
  -6  -5   5     1206.60     1243.85     17.02 o 
  -5  -5   5      133.35      145.87      3.05 o 
  -4  -5   5     3100.50     3202.66     18.38 o 
  -3  -5   5      321.57      326.07      3.55 o 
  -2  -5   5     2735.78     2656.91     18.18 o 
  -1  -5   5      541.43      532.74      4.77 o 
   0  -5   5     1654.44     1774.71     18.93 o 
   1  -5   5     7167.49     7093.35     51.32 o 
   2  -5   5     2098.01     2167.72     14.34 o 
   3  -5   5     5903.11     6134.69     42.59 o 
   4  -5   5       75.11       89.50      2.52 o 
   5  -5   5     2373.16     2346.49     31.04 o 
   6  -5   5        1.03        4.39      1.29 o 
   7  -5   5      696.11      685.97      9.82 o 
   8  -5   5      777.30      724.85     15.06 o 
   9  -5   5      252.64      266.55     12.59 o 
  10  -5   5      833.01      818.76     21.89 o 
  11  -5   5       72.89       70.49      3.30 o 
  12  -5   5      537.34      542.55      9.74 o 
 -12  -4   5      437.04      411.71     12.34 o 
 -11  -4   5       29.83       28.82      4.53 o 
 -10  -4   5     1459.14     1418.93     20.11 o 
  -9  -4   5       15.93       26.41      2.70 o 
  -8  -4   5      705.72      678.06     15.33 o 
  -7  -4   5      291.87      319.37      5.39 o 
  -6  -4   5     1221.84     1146.17     17.50 o 
  -5  -4   5     2773.32     2778.30     20.95 o 
  -4  -4   5      151.62      140.32      3.74 o 
  -3  -4   5     2482.26     2578.13     25.26 o 
  -2  -4   5        7.41        3.51      0.59 o 
  -1  -4   5     6565.66     6711.19     48.22 o 
   0  -4   5      779.19      730.22      8.76 o 
   1  -4   5     1845.43     1879.49     12.14 o 
   2  -4   5     3284.58     3342.26     22.59 o 
   3  -4   5     1022.71     1051.66      7.74 o 
   4  -4   5     2122.54     2206.90     17.39 o 
   5  -4   5       30.61       47.53      1.70 o 
   6  -4   5     1984.38     1893.40     28.84 o 
   7  -4   5        0.46        1.99      1.15 o 
   8  -4   5      549.87      555.62      8.75 o 
   9  -4   5      599.55      611.03     15.48 o 
  10  -4   5      522.91      511.86      8.00 o 
  11  -4   5      156.74      172.90      4.89 o 
  12  -4   5       51.63       43.71      3.00 o 
 -13  -3   5       95.92       98.78      6.64 o 
 -12  -3   5      141.72      139.72      5.42 o 
 -11  -3   5      693.68      721.97     11.87 o 
 -10  -3   5      192.02      186.71      5.67 o 
  -9  -3   5      740.13      708.10     11.10 o 
  -8  -3   5       69.04       51.85      2.85 o 
  -7  -3   5     1902.88     1867.80     26.47 o 
  -6  -3   5     1400.57     1367.39     15.00 o 
  -5  -3   5     3740.36     3615.81     26.93 o 
  -4  -3   5     4780.27     5006.88     37.74 o 
  -3  -3   5      597.33      638.68      7.42 o 
  -2  -3   5     5678.04     6040.03     52.43 o 
  -1  -3   5       23.16       60.97      5.99 o 
   0  -3   5     1273.85     1243.57     14.10 o 
   1  -3   5      164.21      140.62      2.65 o 
   2  -3   5     1923.02     1728.22     18.62 o 
   3  -3   5     4141.67     4291.23     27.46 o 
   4  -3   5      240.30      208.37      5.16 o 
   5  -3   5     2175.46     2108.07     18.43 o 
   6  -3   5        0.70        4.02      1.04 o 
   7  -3   5     1753.90     1655.45     24.75 o 
   8  -3   5      106.74      121.57      3.46 o 
   9  -3   5      398.29      407.84      7.08 o 
  10  -3   5        6.00        9.07      1.82 o 
  11  -3   5      403.88      421.60      7.58 o 
  12  -3   5       63.91       74.70      3.57 o 
  13  -3   5        3.96        5.65      2.17 o 
 -13  -2   5      288.73      316.35     12.82 o 
 -12  -2   5      263.09      267.29      7.31 o 
 -11  -2   5      454.37      430.30      9.79 o 
 -10  -2   5     1319.21     1307.34     16.71 o 
  -9  -2   5       84.98       74.81      5.62 o 
  -8  -2   5     1354.14     1340.69     17.48 o 
  -7  -2   5       71.00       82.54      3.29 o 
  -6  -2   5     2042.50     1972.45     19.81 o 
  -5  -2   5      809.38      770.52     13.30 o 
  -3  -2   5      992.40     1012.88     16.64 o 
  -2  -2   5     2462.79     2648.33     51.82 o 
  -1  -2   5     4995.34     5138.10     32.24 o 
   0  -2   5       50.53       37.84      1.59 o 
   1  -2   5     1525.59     1524.77     20.90 o 
   2  -2   5     1864.29     1880.90     16.86 o 
   3  -2   5     3662.35     3639.16     29.06 o 
   4  -2   5      860.44      842.58      7.89 o 
   5  -2   5     1628.74     1608.83     15.00 o 
   6  -2   5     1802.24     1827.65     16.69 o 
   7  -2   5       30.13       24.27      1.54 o 
   8  -2   5     1290.25     1260.56     15.19 o 
   9  -2   5        0.33        0.17      1.63 o 
  10  -2   5      656.68      649.50      9.26 o 
  11  -2   5       72.26       82.22      3.55 o 
  12  -2   5       70.99       75.09      3.55 o 
  13  -2   5      187.24      204.22      5.76 o 
 -13  -1   5       34.21       40.22      3.88 o 
 -12  -1   5      659.94      652.32     11.77 o 
 -11  -1   5      179.49      194.61      6.05 o 
 -10  -1   5      865.80      866.52     12.78 o 
  -9  -1   5      692.61      669.64     10.42 o 
  -8  -1   5      733.22      700.75     11.61 o 
  -7  -1   5     2823.46     2827.15     27.15 o 
  -6  -1   5       20.72       18.31      1.80 o 
  -5  -1   5     2737.17     2624.59     24.37 o 
  -4  -1   5      611.09      589.77      7.53 o 
  -3  -1   5     3498.66     3455.90     54.54 o 
  -2  -1   5    10214.25    10659.64    110.70 o 
  -1  -1   5     2081.85     2213.78     18.07 o 
   0  -1   5    11040.64    11227.58     68.48 o 
   1  -1   5      127.11      101.91      4.81 o 
   2  -1   5     6858.66     7196.19     56.11 o 
   3  -1   5      342.29      385.65      3.76 o 
   4  -1   5     2526.00     2546.63     17.53 o 
   5  -1   5       57.69       63.47      1.98 o 
   6  -1   5      851.36      835.43      8.05 o 
   7  -1   5     2787.75     2721.87     25.30 o 
   8  -1   5        5.42        4.21      1.46 o 
   9  -1   5      909.53      911.61     11.98 o 
  10  -1   5        7.91        6.68      1.91 o 
  11  -1   5      485.45      503.13      8.34 o 
  12  -1   5       82.28       88.45      4.47 o 
  13  -1   5      150.03      156.34      5.13 o 
 -13   0   5      644.93      694.89     12.60 o 
 -12   0   5        1.24        4.44      2.73 o 
 -11   0   5      673.77      675.73     11.42 o 
 -10   0   5      131.65      141.70      4.99 o 
  -9   0   5     1068.24     1061.71     16.83 o 
  -8   0   5     1003.13      969.10     12.62 o 
  -7   0   5     1295.17     1287.17     14.80 o 
  -6   0   5     5719.65     5952.90     50.85 o 
  -5   0   5        0.34        5.78      2.29 o 
  -4   0   5     3850.47     3960.06     28.95 o 
  -3   0   5      120.35      108.96      2.56 o 
  -2   0   5     1539.72     1658.71     13.01 o 
  -1   0   5      117.16       98.94      1.58 o 
   0   0   5     5944.10     6137.75     43.78 o 
   1   0   5     4975.67     5187.28     39.80 o 
   2   0   5      216.70      217.15      2.88 o 
   3   0   5     2964.30     2888.80     38.41 o 
   4   0   5      191.11      230.56      4.12 o 
   5   0   5      382.89      378.23      4.65 o 
   6   0   5      721.67      701.54      8.14 o 
   7   0   5      680.35      675.23      8.79 o 
   8   0   5      524.31      507.07      7.48 o 
   9   0   5     1447.19     1424.87     15.35 o 
  10   0   5      853.29      860.03     14.66 o 
  11   0   5        9.41        6.13      1.91 o 
  12   0   5      431.88      420.75      9.16 o 
  13   0   5        8.18       10.39      2.20 o 
 -13   1   5       83.07       88.71      4.88 o 
 -12   1   5      369.30      373.89      8.63 o 
 -11   1   5       18.45       17.64      2.77 o 
 -10   1   5      620.66      611.11     10.33 o 
  -9   1   5      224.87      221.89      7.16 o 
  -8   1   5     1638.34     1573.70     17.68 o 
  -7   1   5      769.86      737.68     10.13 o 
  -6   1   5     2677.65     2775.11     31.59 o 
  -5   1   5     1841.59     1812.44     13.28 o 
  -3   1   5     4484.82     4357.75     28.15 o 
  -2   1   5        5.12       13.08      1.24 o 
  -1   1   5      223.74      242.87      4.57 o 
   0   1   5     2579.22     2539.30     21.41 o 
   1   1   5      765.71      751.71      6.12 o 
   2   1   5     1025.89      970.35     14.51 o 
   3   1   5     2119.65     2251.61     21.76 o 
   4   1   5     3166.19     3115.29     22.83 o 
   5   1   5       37.77       58.73      3.41 o 
   6   1   5     1865.40     1919.35     16.92 o 
   7   1   5      360.36      368.83      5.82 o 
   8   1   5     1127.24     1098.22     10.70 o 
   9   1   5      119.40      122.89      3.38 o 
  10   1   5      309.78      303.37      6.08 o 
  11   1   5      226.13      251.67      5.76 o 
  12   1   5        3.63        2.54      1.94 o 
 -13   2   5      182.85      191.87      6.60 o 
 -12   2   5      197.90      183.35      6.23 o 
 -11   2   5      388.08      379.14     10.19 o 
 -10   2   5        0.24       -1.96      2.14 o 
  -9   2   5      507.96      508.57      8.84 o 
  -8   2   5       44.53       49.64      2.15 o 
  -7   2   5      434.98      383.13      4.02 o 
  -6   2   5     1033.66     1023.20      7.77 o 
  -5   2   5     1448.81     1409.38     13.51 o 
  -4   2   5      291.32      253.57      3.18 o 
  -3   2   5     1079.67     1192.76     10.83 o 
  -2   2   5     3614.47     3616.76     21.44 o 
  -1   2   5      264.50      299.41      3.30 o 
   0   2   5     5669.01     5712.10     61.49 o 
   1   2   5      284.72      277.03      2.95 o 
   2   2   5     5149.10     5032.73     42.10 o 
   3   2   5       81.75      131.78      3.03 o 
   4   2   5      116.12      121.11      2.69 o 
   5   2   5      945.96      925.89      9.53 o 
   6   2   5        2.50        1.61      1.13 o 
   7   2   5      953.33      927.23     10.33 o 
   8   2   5        3.32        5.69      1.54 o 
   9   2   5      505.36      502.66      7.68 o 
  10   2   5      191.32      198.50      4.82 o 
  11   2   5      113.09      103.84      3.83 o 
  12   2   5      210.25      225.19      5.72 o 
 -13   3   5      167.30      147.82      5.90 o 
 -12   3   5      328.25      315.85      7.91 o 
 -11   3   5      404.47      401.37     12.83 o 
 -10   3   5      313.06      316.81      9.28 o 
  -9   3   5       24.63       22.12      1.48 o 
  -8   3   5     1117.06     1104.59      9.61 o 
  -7   3   5     1073.93     1093.94     14.20 o 
  -6   3   5      303.64      260.41      3.45 o 
  -5   3   5     4163.68     4179.28     38.56 o 
  -4   3   5     2764.36     2813.14     28.18 o 
  -3   3   5     1142.71     1177.25     10.73 o 
  -2   3   5        7.14        7.91      0.92 o 
  -1   3   5     2077.81     2010.76     12.85 o 
   0   3   5      257.12      303.74      3.42 o 
   1   3   5     2963.93     2964.63     23.09 o 
   2   3   5      621.31      648.86     11.06 o 
   3   3   5      175.98      156.97      7.08 o 
   4   3   5       57.07       44.44      2.23 o 
   6   3   5     1450.66     1433.49     15.70 o 
   7   3   5      101.69      102.16      3.05 o 
   8   3   5     1060.73     1050.82     11.71 o 
   9   3   5       22.99       24.31      2.12 o 
  10   3   5      366.21      363.20      6.71 o 
  11   3   5      157.81      166.35      4.36 o 
  12   3   5      159.15      147.71      4.70 o 
 -13   4   5       19.76       26.64      3.28 o 
 -12   4   5      395.47      390.57      8.75 o 
 -11   4   5      184.76      196.89      6.01 o 
 -10   4   5      607.77      572.04     17.77 o 
  -9   4   5      489.50      459.21     17.08 o 
  -8   4   5        2.03        2.97      0.54 o 
  -7   4   5     1521.80     1486.94     23.40 o 
  -6   4   5      692.33      682.72     12.88 o 
  -5   4   5     1641.13     1616.29     16.38 o 
  -4   4   5      580.77      624.05      6.43 o 
  -3   4   5     3287.37     3251.07     20.10 o 
  -2   4   5     1811.49     1859.04     11.29 o 
  -1   4   5      349.31      331.62      3.49 o 
   0   4   5     2760.61     2794.92     21.67 o 
   1   4   5       53.08       46.45      1.76 o 
   2   4   5     5487.24     5491.23     70.04 o 
   3   4   5      364.89      390.07      5.14 o 
   4   4   5      510.03      488.46      7.30 o 
   5   4   5     1285.09     1283.34     14.54 o 
   6   4   5      940.14      902.86     13.02 o 
   7   4   5      291.44      295.91      6.30 o 
   8   4   5      225.85      217.20      4.64 o 
   9   4   5      618.85      599.32      8.52 o 
  10   4   5       53.01       60.70      2.95 o 
  11   4   5      244.27      244.28      5.65 o 
  12   4   5      114.27      142.83      6.14 o 
 -13   5   5      208.19      224.79      9.08 o 
 -12   5   5        2.00        3.31      2.38 o 
 -11   5   5      212.40      226.18      8.95 o 
 -10   5   5        4.41        2.84      2.17 o 
  -9   5   5      448.75      427.78     15.72 o 
  -8   5   5      746.81      742.22     20.22 o 
  -7   5   5      127.32      122.74      4.53 o 
  -6   5   5     2664.97     2636.81     50.63 o 
  -5   5   5       22.76       21.72      2.23 o 
  -4   5   5     4140.70     3984.90     77.61 o 
  -3   5   5      656.07      583.65      6.87 o 
  -2   5   5      994.28     1019.24     10.06 o 
  -1   5   5     1089.79     1031.60     10.04 o 
   0   5   5     2295.30     2295.94     26.88 o 
   1   5   5     2845.47     2719.92     36.54 o 
   2   5   5       29.23       34.51      1.57 o 
   3   5   5     2417.32     2439.11     29.05 o 
   4   5   5        0.31        4.27      1.14 o 
   5   5   5     2213.55     2177.09     29.57 o 
   6   5   5      200.20      189.51      4.85 o 
   7   5   5      812.59      799.73     11.40 o 
   8   5   5      124.50      125.25      4.35 o 
   9   5   5       34.78       38.24      2.82 o 
  10   5   5      304.06      301.72      6.26 o 
  11   5   5        0.73        5.20      2.70 o 
 -12   6   5      275.90      294.92      8.22 o 
 -11   6   5        9.93        9.73      2.42 o 
 -10   6   5      366.30      369.59      7.65 o 
  -9   6   5      110.70      108.95      3.75 o 
  -8   6   5      278.68      279.37      8.60 o 
  -7   6   5      455.55      456.96     10.06 o 
  -6   6   5      827.87      819.73     26.76 o 
  -5   6   5     1074.59     1064.34     22.56 o 
  -4   6   5       59.79       56.87      1.88 o 
  -3   6   5     1139.36     1133.59     17.55 o 
  -2   6   5      235.95      230.23      5.02 o 
  -1   6   5     1241.72     1196.93     17.40 o 
   0   6   5       80.43       75.68      5.43 o 
   1   6   5     2490.51     2442.56     33.73 o 
   2   6   5     1423.67     1404.61     18.33 o 
   3   6   5     1136.36     1127.59     17.75 o 
   4   6   5     2024.85     2050.61     27.38 o 
   5   6   5       14.26       16.67      1.48 o 
   6   6   5      896.23      899.85     16.05 o 
   7   6   5        0.87        1.40      1.70 o 
   8   6   5      415.13      413.55      6.92 o 
   9   6   5      220.50      229.53      6.69 o 
  10   6   5      130.29      137.47      5.47 o 
  11   6   5      232.04      243.51      9.77 o 
 -12   7   5       35.06       33.90      4.63 o 
 -11   7   5      422.85      425.65     13.27 o 
 -10   7   5        0.14        1.78      1.81 o 
  -9   7   5      466.33      467.46      9.27 o 
  -8   7   5       16.72       20.69      2.65 o 
  -7   7   5      153.85      171.21      5.23 o 
  -5   7   5      498.33      412.79     37.57 o 
  -4   7   5      553.85      511.14     12.55 o 
  -3   7   5       66.67       68.44      2.13 o 
  -2   7   5     2218.71     2177.13     26.70 o 
  -1   7   5       10.60       13.79      2.09 o 
   0   7   5     2242.32     2205.28     20.57 o 
   1   7   5       79.73       78.81      2.33 o 
   2   7   5      649.31      636.00     15.27 o 
   3   7   5      194.03      196.27      3.30 o 
   4   7   5     1076.55     1046.74     22.35 o 
   5   7   5      354.93      363.15      6.46 o 
   6   7   5       44.78       42.82      2.64 o 
   7   7   5      573.06      550.48     11.62 o 
   8   7   5      125.60      126.90      5.16 o 
   9   7   5      149.78      167.60      5.97 o 
  10   7   5      128.08      138.27      5.67 o 
 -11   8   5      107.94      123.28     10.66 o 
 -10   8   5      275.29      280.16      8.21 o 
  -9   8   5        6.38        6.01      2.75 o 
  -8   8   5      617.96      637.36     13.37 o 
  -7   8   5       28.39       34.94      3.24 o 
  -6   8   5      355.77      344.77     10.55 o 
  -5   8   5      297.77      293.11     10.90 o 
  -4   8   5       88.72       88.19      2.38 o 
  -3   8   5      414.55      423.58     17.04 o 
  -2   8   5       29.36       27.97      2.22 o 
  -1   8   5     1904.14     1905.56     18.48 o 
   0   8   5        0.46        3.54      1.37 o 
   1   8   5      488.57      456.04     10.30 o 
   2   8   5      143.81      149.86      3.49 o 
   3   8   5      382.94      380.55      9.80 o 
   4   8   5      189.68      182.47      4.03 o 
   5   8   5      211.50      201.47      4.26 o 
   6   8   5      252.00      261.10      6.94 o 
   7   8   5       19.63       16.66      4.47 o 
   8   8   5      336.76      335.92      8.32 o 
   9   8   5       23.24       21.78      3.15 o 
 -11   9   5       76.53       78.77      6.06 o 
 -10   9   5       50.10       52.07      4.02 o 
  -9   9   5      215.80      198.40      6.52 o 
  -8   9   5       59.77       59.63      8.51 o 
  -7   9   5      469.74      476.47     14.14 o 
  -6   9   5        1.34       -1.02      2.88 o 
  -5   9   5      624.97      637.62     15.62 o 
  -4   9   5       93.09       99.23      4.13 o 
  -3   9   5      336.11      325.99      5.83 o 
  -2   9   5      136.03      148.49      3.53 o 
  -1   9   5      115.07      113.02      3.04 o 
   0   9   5     1079.23     1083.17     16.06 o 
   1   9   5       15.50       15.39      1.57 o 
   2   9   5     1328.77     1308.84     23.48 o 
   3   9   5      173.92      162.20      3.92 o 
   4   9   5      619.82      598.04     10.57 o 
   5   9   5       51.53       45.40      4.97 o 
   6   9   5      163.02      149.40      5.57 o 
   7   9   5      282.82      286.15      7.76 o 
   8   9   5       15.61       22.95      3.23 o 
 -10  10   5       92.45      102.26      7.27 o 
  -9  10   5      133.19      154.49      6.12 o 
  -8  10   5      106.08      115.74      6.75 o 
  -7  10   5      106.47       92.83      6.01 o 
  -6  10   5      140.38      145.02      5.47 o 
  -5  10   5       75.46       57.03      3.67 o 
  -4  10   5      562.52      590.03      9.01 o 
  -3  10   5       31.37       27.96      4.51 o 
  -2  10   5      452.95      457.04      7.02 o 
  -1  10   5      229.24      216.82      4.25 o 
   0  10   5      198.62      218.43      6.60 o 
   1  10   5      612.55      613.88     16.69 o 
   2  10   5       22.26       20.13      2.36 o 
   3  10   5      861.66      870.44     15.37 o 
   4  10   5        8.45        6.67      2.46 o 
   5  10   5      236.88      215.47      6.66 o 
   6  10   5       99.64      115.88      5.22 o 
   7  10   5       15.47       16.04      3.11 o 
  -9  11   5        6.15        5.48      2.92 o 
  -8  11   5      143.26      153.62      6.16 o 
  -7  11   5       43.75       41.63      3.78 o 
  -6  11   5        2.69       -0.32      3.36 o 
  -5  11   5      252.13      259.20      6.22 o 
  -4  11   5      107.70       73.10      3.82 o 
  -3  11   5      874.51      839.24     11.29 o 
  -2  11   5        9.42       10.21      2.35 o 
  -1  11   5      491.65      503.84      9.45 o 
   0  11   5      190.99      194.54      7.26 o 
   1  11   5      183.91      180.61      4.92 o 
   2  11   5      198.23      204.88      6.01 o 
   3  11   5       51.64       50.57      3.73 o 
   4  11   5      371.72      377.94      7.66 o 
   6  11   5      140.39      138.58      5.90 o 
  -7  12   5       18.98       16.33      3.66 o 
  -6  12   5       95.97       88.86      4.81 o 
  -5  12   5        0.59        1.55      2.44 o 
  -4  12   5      476.81      468.53      9.10 o 
  -3  12   5       16.07       14.07      2.47 o 
  -2  12   5      528.55      488.10     10.33 o 
  -1  12   5        0.58       -0.48      2.70 o 
   0  12   5      289.78      311.86      9.68 o 
   1  12   5       61.82       49.79      3.91 o 
   2  12   5      219.92      218.37      5.72 o 
   3  12   5      218.25      248.38      6.27 o 
   4  12   5       96.00      115.09      4.66 o 
  -5  13   5      132.61      118.20      5.91 o 
  -4  13   5       87.15       93.16     10.79 o 
  -3  13   5      362.04      362.28      9.21 o 
  -2  13   5      133.70      140.48      7.11 o 
  -1  13   5      228.66      227.98      7.32 o 
   0  13   5       15.24       13.68      3.01 o 
   1  13   5      105.97      111.98      5.40 o 
  -2 -13   6      120.83      136.41      6.80 o 
  -1 -13   6       71.53       86.59      5.60 o 
   0 -13   6       44.46       53.90      3.82 o 
   1 -13   6      236.66      222.76      8.61 o 
   2 -13   6        0.74        0.89      2.19 o 
   3 -13   6      179.78      173.11      7.36 o 
   4 -13   6        6.19        0.55      2.96 o 
  -5 -12   6      122.65      127.58      5.34 o 
  -4 -12   6        2.11        0.52      2.31 o 
  -3 -12   6      335.67      345.50     11.00 o 
  -2 -12   6      165.13      173.40      7.29 o 
  -1 -12   6      463.25      484.88     13.16 o 
   0 -12   6       90.01       85.42      8.19 o 
   1 -12   6      160.44      170.74      8.09 o 
   2 -12   6      267.15      274.65      6.94 o 
   3 -12   6       81.50       84.05      2.93 o 
   4 -12   6      339.83      345.33      8.22 o 
   5 -12   6        3.63        8.29      2.96 o 
   6 -12   6      171.37      177.97      7.30 o 
  -6 -11   6       59.95       62.07      4.76 o 
  -5 -11   6       50.43       50.29      3.72 o 
  -4 -11   6      480.75      479.94      9.56 o 
  -3 -11   6        6.07       12.69      3.00 o 
  -2 -11   6     1409.84     1419.60     27.53 o 
   0 -11   6     1013.46     1025.33     20.61 o 
   1 -11   6        9.57       11.96      1.47 o 
   2 -11   6      161.33      151.85      3.54 o 
   3 -11   6      153.86      152.39      3.66 o 
   4 -11   6      117.34      121.03      4.07 o 
   5 -11   6      685.90      687.26     18.90 o 
   6 -11   6        0.42        1.17      2.27 o 
   7 -11   6      205.52      208.42      7.87 o 
   8 -11   6       86.46       86.95      5.77 o 
  -8 -10   6      274.54      290.97      9.99 o 
  -7 -10   6       49.66       55.99      6.04 o 
  -6 -10   6      115.74      111.78      5.86 o 
  -5 -10   6      130.82      141.01      9.99 o 
  -4 -10   6      137.29      153.52      5.28 o 
  -3 -10   6      420.00      404.30     12.38 o 
  -2 -10   6      305.44      306.55      8.53 o 
  -1 -10   6     1699.12     1702.98     39.65 o 
   0 -10   6      122.22      138.93      3.05 o 
   1 -10   6      583.37      560.21     10.44 o 
   2 -10   6       78.76       72.28      2.51 o 
   3 -10   6      331.36      325.99      6.37 o 
   4 -10   6      344.66      368.96     10.50 o 
   5 -10   6      251.59      254.15      5.94 o 
   6 -10   6      587.07      589.79     13.64 o 
   7 -10   6      170.53      178.95      7.26 o 
   8 -10   6      441.00      444.05     25.12 o 
   9 -10   6       15.41       14.35      3.80 o 
  -9  -9   6      279.95      291.92     10.30 o 
  -8  -9   6       64.14       65.44      5.26 o 
  -7  -9   6      329.89      306.46      9.56 o 
  -6  -9   6       10.92        8.40      3.62 o 
  -5  -9   6      381.70      395.73     11.91 o 
  -4  -9   6      417.95      392.43      9.41 o 
  -3  -9   6      311.47      318.36      6.89 o 
  -2  -9   6      826.29      779.96      8.24 o 
  -1  -9   6      294.79      289.81      4.77 o 
   0  -9   6     1107.72     1101.44     13.44 o 
   1  -9   6       14.19       22.38      3.02 o 
   2  -9   6     1012.05     1004.55     11.98 o 
   3  -9   6       82.20       81.18      2.76 o 
   4  -9   6      794.35      795.05     14.98 o 
   5  -9   6      170.67      162.83      7.24 o 
   6  -9   6      241.67      259.21     11.76 o 
   7  -9   6      117.79      116.59      7.13 o 
   8  -9   6      139.64      154.27      7.94 o 
   9  -9   6      288.50      308.58     17.98 o 
  10  -9   6        5.55       13.28      5.40 o 
 -10  -8   6       45.58       56.33      4.31 o 
  -9  -8   6      195.68      193.42      8.25 o 
  -8  -8   6      426.80      448.65     15.62 o 
  -7  -8   6      222.76      235.59      8.22 o 
  -6  -8   6      674.21      649.79     20.53 o 
  -5  -8   6       11.74       18.03      3.27 o 
  -4  -8   6     1531.78     1502.07     29.16 o 
  -3  -8   6      272.59      264.60      4.23 o 
  -2  -8   6     1889.10     1835.27     24.69 o 
  -1  -8   6      590.92      596.48      7.15 o 
   0  -8   6      797.40      780.65     10.30 o 
   1  -8   6     1149.38     1097.89     17.22 o 
   2  -8   6      112.54      109.89      2.27 o 
   3  -8   6     2872.78     2830.89     72.78 o 
   4  -8   6      266.38      244.87      5.79 o 
   5  -8   6      429.35      392.20      8.75 o 
   6  -8   6      588.55      593.43     16.88 o 
   7  -8   6      172.35      170.57      6.29 o 
   8  -8   6      289.75      285.37     11.18 o 
   9  -8   6       16.57       18.84      2.80 o 
  10  -8   6      264.48      273.65     16.83 o 
 -10  -7   6      260.19      261.79      9.69 o 
  -9  -7   6      132.28      139.75      7.49 o 
  -8  -7   6      551.47      540.31     12.84 o 
  -7  -7   6      554.59      572.18     12.63 o 
  -6  -7   6      295.58      290.38      9.40 o 
  -5  -7   6     1282.27     1204.00     26.32 o 
  -4  -7   6      168.57      165.92      3.96 o 
  -3  -7   6     2659.87     2624.68     20.51 o 
  -2  -7   6       16.01       15.45      1.04 o 
  -1  -7   6     1320.11     1322.41     13.98 o 
   0  -7   6      420.63      404.95      5.53 o 
   1  -7   6      671.81      686.84      9.14 o 
   2  -7   6     1363.29     1342.51     13.67 o 
   3  -7   6      293.98      288.04      3.97 o 
   4  -7   6     2045.11     2026.39     24.89 o 
   5  -7   6        1.93        2.90      1.01 o 
   6  -7   6     1326.63     1293.45     18.76 o 
   7  -7   6      552.05      535.39      9.17 o 
   8  -7   6      737.76      756.51     17.91 o 
   9  -7   6      344.95      336.59      9.96 o 
  10  -7   6       33.65       44.10      3.31 o 
  11  -7   6      269.64      294.79     22.13 o 
 -11  -6   6      214.66      228.13      9.30 o 
 -10  -6   6       25.00       17.31      3.93 o 
  -9  -6   6      453.84      460.48     11.99 o 
  -8  -6   6      153.61      161.05      6.82 o 
  -7  -6   6      407.82      403.34     14.01 o 
  -6  -6   6      356.60      382.33     10.62 o 
  -5  -6   6      773.45      759.91      6.74 o 
  -4  -6   6     2880.92     2851.51     29.63 o 
  -3  -6   6      392.00      420.20      5.39 o 
  -2  -6   6     2341.59     2295.12     14.98 o 
  -1  -6   6       28.16       33.12      2.01 o 
   0  -6   6     2836.53     2892.22     21.51 o 
   1  -6   6     1087.68     1031.37     11.78 o 
   2  -6   6     2852.76     2721.98     20.66 o 
   3  -6   6     1521.70     1480.53     13.33 o 
   4  -6   6      376.73      393.48      4.57 o 
   5  -6   6     1357.45     1329.32     17.26 o 
   6  -6   6        4.64        5.20      1.11 o 
   7  -6   6     1027.41     1028.90     11.91 o 
   8  -6   6      325.68      324.62      8.02 o 
   9  -6   6      336.88      328.78     10.53 o 
  10  -6   6      244.09      246.29      7.00 o 
  11  -6   6       70.84       81.20      4.28 o 
 -12  -5   6       44.47       42.71      5.08 o 
 -11  -5   6      151.16      152.92     14.47 o 
 -10  -5   6      264.22      264.21      9.29 o 
  -9  -5   6       49.54       56.06      3.28 o 
  -8  -5   6      705.17      681.61     14.83 o 
  -7  -5   6       45.22       47.91      4.20 o 
  -6  -5   6     2041.62     2008.80     27.20 o 
  -5  -5   6     1242.85     1226.66     11.39 o 
  -4  -5   6     2216.93     2243.99     16.03 o 
  -3  -5   6     2184.05     2242.15     17.73 o 
  -2  -5   6      247.32      269.50      8.10 o 
  -1  -5   6     3946.85     3875.49     25.72 o 
   0  -5   6       35.62       41.01      1.73 o 
   1  -5   6     3820.06     3787.48     26.25 o 
   2  -5   6      478.01      435.38      5.17 o 
   3  -5   6     2564.12     2534.48     18.37 o 
   4  -5   6      915.99      945.95      8.20 o 
   5  -5   6      447.32      450.54      5.19 o 
   6  -5   6     1722.35     1668.00     22.92 o 
   7  -5   6       71.77       67.51      2.48 o 
   8  -5   6      698.28      692.37     11.76 o 
   9  -5   6      285.19      283.97      5.47 o 
  10  -5   6      356.39      372.15      6.73 o 
  11  -5   6      289.61      293.31      7.12 o 
  12  -5   6      122.64      127.35      5.84 o 
 -12  -4   6      256.70      256.29      9.81 o 
 -11  -4   6      245.32      245.60     10.65 o 
 -10  -4   6      551.10      532.64      9.64 o 
  -9  -4   6      807.52      811.95     12.21 o 
  -8  -4   6        3.99        5.22      2.84 o 
  -7  -4   6     1400.85     1390.54     15.96 o 
  -6  -4   6       73.46       86.11      6.19 o 
  -5  -4   6     3408.67     3479.08     26.60 o 
  -4  -4   6      518.74      576.62      6.82 o 
  -3  -4   6     1744.28     1813.82     16.18 o 
  -2  -4   6     1112.12     1048.03     13.14 o 
  -1  -4   6        1.17        8.22      0.92 o 
   0  -4   6    14894.07    15109.24    104.18 o 
   1  -4   6        7.26       15.15      2.20 o 
   2  -4   6     4971.21     4865.51     33.49 o 
   3  -4   6     1080.56     1165.91      7.63 o 
   4  -4   6     1089.39     1034.73      7.70 o 
   5  -4   6      897.62      875.24     11.37 o 
   6  -4   6      807.74      815.12      7.99 o 
   7  -4   6     1168.66     1126.12     17.53 o 
   8  -4   6       31.46       25.40      1.67 o 
   9  -4   6      396.81      403.29     10.11 o 
  10  -4   6      110.64       98.62      3.62 o 
  11  -4   6      402.78      407.12     11.56 o 
  12  -4   6      133.51      127.46      4.48 o 
 -12  -3   6       45.11       50.57      3.81 o 
 -11  -3   6      752.86      761.27     12.41 o 
 -10  -3   6      269.38      293.21      7.26 o 
  -9  -3   6      271.65      250.06      6.13 o 
  -8  -3   6       80.22       82.18      6.09 o 
  -7  -3   6      331.60      319.33     14.29 o 
  -6  -3   6     4456.61     4424.59     39.43 o 
  -5  -3   6        1.41        5.04      2.01 o 
  -4  -3   6     4644.99     4708.65     42.08 o 
  -3  -3   6      863.93      847.30     10.87 o 
  -2  -3   6     3448.04     3643.17     38.80 o 
  -1  -3   6     5650.21     5854.03     37.14 o 
   0  -3   6     1931.03     2013.21     17.05 o 
   1  -3   6    11531.25    12184.26     84.50 o 
   2  -3   6     2588.74     2791.43     42.40 o 
   3  -3   6     5903.66     5756.04     40.87 o 
   4  -3   6      326.52      371.12      4.41 o 
   5  -3   6     2739.54     2805.60     39.23 o 
   6  -3   6     1915.76     1920.59     28.83 o 
   7  -3   6     1108.21     1096.47     12.44 o 
   8  -3   6     1235.25     1214.77     11.59 o 
   9  -3   6       13.04       11.19      1.69 o 
  10  -3   6      795.16      828.72     18.52 o 
  11  -3   6       33.06       33.07      2.69 o 
  12  -3   6      268.91      250.80      6.13 o 
 -13  -2   6       58.31       65.78      4.30 o 
 -12  -2   6      587.64      572.46     10.94 o 
 -11  -2   6        0.15        4.88      2.77 o 
 -10  -2   6     1361.79     1285.77     16.61 o 
  -9  -2   6      266.78      270.19      6.38 o 
  -8  -2   6     1066.27     1019.55     13.22 o 
  -7  -2   6     2038.65     1981.95     24.02 o 
  -6  -2   6      255.71      250.77     10.64 o 
  -5  -2   6     3990.78     3973.15     35.22 o 
  -4  -2   6       85.14      102.30      2.95 o 
  -3  -2   6     4466.93     4408.46     71.24 o 
  -2  -2   6     2731.96     2899.73     19.89 o 
  -1  -2   6     8432.71     8798.26     46.30 o 
   0  -2   6     4852.15     5194.42     43.28 o 
   1  -2   6     5123.69     5517.77     81.10 o 
   2  -2   6     3814.85     4232.25     81.11 o 
   3  -2   6       41.47       51.17     15.07 o 
   4  -2   6     2849.31     2716.90     23.68 o 
   5  -2   6        8.05       13.27      2.66 o 
   6  -2   6     2331.33     2314.42     17.53 o 
   7  -2   6      868.05      840.86      8.54 o 
   8  -2   6      738.19      667.44     14.64 o 
   9  -2   6      153.01      143.89      4.03 o 
  10  -2   6      308.47      286.69      6.01 o 
  11  -2   6      630.42      645.90     17.04 o 
  12  -2   6        4.63        0.03      2.19 o 
 -13  -1   6      259.28      268.90      7.71 o 
 -12  -1   6      231.28      228.31      6.85 o 
 -11  -1   6     1101.43     1118.52     15.75 o 
  -9  -1   6     1486.21     1504.19     17.87 o 
  -8  -1   6      199.31      225.14      5.56 o 
  -7  -1   6     3345.81     3277.00     30.88 o 
  -6  -1   6     1850.45     1798.62     26.06 o 
  -5  -1   6     1406.88     1391.27     22.08 o 
  -4  -1   6     2184.64     2179.14     20.59 o 
  -3  -1   6        5.66        3.16      0.83 o 
  -2  -1   6    11937.81    12227.46     76.30 o 
  -1  -1   6     1986.39     1980.38     14.64 o 
   0  -1   6    13521.06    13413.15     81.26 o 
   1  -1   6     3249.37     3478.22     58.76 o 
   2  -1   6     2866.87     2949.35     36.04 o 
   3  -1   6     1596.60     1669.34     13.99 o 
   5  -1   6     2671.92     2509.94     22.67 o 
   6  -1   6       22.06       27.23      1.60 o 
   7  -1   6     2008.59     1987.88     18.59 o 
   8  -1   6      259.58      272.89      5.31 o 
   9  -1   6      937.50      932.13     17.06 o 
  10  -1   6      305.35      335.72      6.93 o 
  11  -1   6       56.30       55.24      3.11 o 
  12  -1   6      273.37      293.72      8.07 o 
 -13   0   6      324.31      318.04      8.52 o 
 -12   0   6      238.72      265.57      7.42 o 
 -11   0   6      202.81      192.52      6.02 o 
 -10   0   6      338.37      313.55      7.22 o 
  -9   0   6      245.09      219.90      5.86 o 
  -8   0   6     1983.71     1984.53     21.26 o 
  -7   0   6       57.42       54.74      2.97 o 
  -6   0   6     3552.22     3306.60     63.45 o 
  -5   0   6      644.87      641.14      8.86 o 
  -4   0   6     2103.17     2150.19     15.30 o 
  -3   0   6     3064.47     3132.57     23.80 o 
  -2   0   6      224.54      259.27      3.16 o 
  -1   0   6     6487.53     6746.57     45.74 o 
   0   0   6      662.05      743.79      7.63 o 
   1   0   6     8814.97     8864.69     66.16 o 
   2   0   6     1861.82     1874.26     19.78 o 
   3   0   6     2936.15     2971.21     22.59 o 
   4   0   6     2049.44     1975.13     18.90 o 
   5   0   6      498.95      489.76      5.63 o 
   6   0   6     2781.99     2608.57     19.54 o 
   7   0   6       66.61       77.80      2.43 o 
   8   0   6     1397.59     1391.66     15.35 o 
   9   0   6       32.84       28.02      3.04 o 
  10   0   6      430.68      451.91      7.65 o 
  11   0   6      139.82      149.35      4.61 o 
  12   0   6       72.43       87.71      3.88 o 
 -13   1   6       18.35       19.78      3.42 o 
 -12   1   6      681.75      683.20     19.82 o 
 -11   1   6       66.42       64.86      3.88 o 
 -10   1   6      174.11      165.53      5.38 o 
  -9   1   6     1270.17     1218.06     21.86 o 
  -8   1   6       85.86       80.87      3.65 o 
  -7   1   6     3096.00     3056.36     24.25 o 
  -6   1   6       36.73       45.63      2.00 o 
  -5   1   6     3443.56     3330.19     22.74 o 
  -4   1   6     1063.59     1144.09      9.19 o 
  -3   1   6     1984.74     1998.52     18.09 o 
  -2   1   6     4220.47     4357.06     56.63 o 
  -1   1   6       59.40       55.44      2.66 o 
   0   1   6     3688.92     3740.09     50.95 o 
   1   1   6       34.02       41.02      1.62 o 
   2   1   6     3499.81     3408.73     42.40 o 
   3   1   6      285.34      283.05      4.69 o 
   4   1   6     3249.75     3212.38     24.93 o 
   5   1   6     1989.45     1939.13     15.09 o 
   6   1   6      143.94      133.00      3.31 o 
   7   1   6      704.62      690.10      8.65 o 
   8   1   6      342.46      335.16      5.97 o 
   9   1   6      966.66      944.20     10.23 o 
  10   1   6        0.75       -0.13      1.78 o 
  11   1   6      188.90      212.22      5.43 o 
  12   1   6      129.01      125.16      4.45 o 
 -13   2   6      482.56      485.86     10.47 o 
 -12   2   6        7.21       10.33      2.91 o 
 -11   2   6      418.83      407.06      8.75 o 
 -10   2   6      124.17      106.97      4.38 o 
  -9   2   6      180.33      176.48      3.94 o 
  -8   2   6     1988.19     1970.11     20.48 o 
  -7   2   6      252.54      245.22      5.49 o 
  -6   2   6     1782.77     1707.08     13.14 o 
  -5   2   6       44.83       46.12      1.57 o 
  -4   2   6     2792.37     2714.21     18.90 o 
  -3   2   6       53.97       47.30      1.20 o 
  -2   2   6     2713.19     2784.27     17.09 o 
  -1   2   6     3118.33     3266.62     28.36 o 
   0   2   6     1641.03     1553.89     26.14 o 
   1   2   6     2778.09     2795.87     21.42 o 
   2   2   6      525.31      578.95      7.35 o 
   3   2   6     1907.42     1833.33     38.67 o 
   4   2   6       53.79       57.59      2.54 o 
   5   2   6     1519.41     1530.35     14.09 o 
   6   2   6      878.28      842.34      9.50 o 
   7   2   6      880.71      852.72     15.73 o 
   8   2   6     1132.44     1092.48     12.24 o 
   9   2   6       30.35       32.96      2.34 o 
  10   2   6      591.97      599.99      8.09 o 
  11   2   6       14.35       16.71      2.24 o 
  12   2   6      301.58      330.14      9.80 o 
 -13   3   6       51.88       53.44      4.18 o 
 -12   3   6      567.51      542.52     16.66 o 
 -11   3   6        1.28        2.98      2.63 o 
 -10   3   6      909.69      908.00     24.29 o 
  -9   3   6      298.98      294.72      4.91 o 
  -8   3   6     1470.83     1472.30     13.33 o 
  -7   3   6     1388.33     1326.34     11.03 o 
  -6   3   6      571.15      595.40      8.72 o 
  -5   3   6     2472.08     2388.82     30.03 o 
  -4   3   6        1.44        5.58      1.25 o 
  -3   3   6     6099.11     6176.37     35.94 o 
  -2   3   6     1401.06     1463.34     10.00 o 
  -1   3   6      278.42      227.82      2.94 o 
   0   3   6     3369.05     3351.53     22.40 o 
   1   3   6      907.99      908.25      8.84 o 
   2   3   6     1294.84     1271.57     11.90 o 
   3   3   6       25.70       30.75      4.80 o 
   4   3   6     2091.40     2045.43     20.32 o 
   5   3   6      228.72      225.57      4.95 o 
   6   3   6      380.41      378.92      6.94 o 
   7   3   6      208.56      211.76      4.48 o 
   8   3   6      544.81      526.09      7.74 o 
   9   3   6      308.08      321.10      6.15 o 
  10   3   6       78.08       66.81      3.21 o 
  11   3   6      322.04      320.91      6.04 o 
  12   3   6       31.74       37.44      2.91 o 
 -13   4   6      176.93      169.35      6.25 o 
 -12   4   6       66.60       67.97      4.20 o 
 -11   4   6      573.36      586.15     12.56 o 
 -10   4   6       42.28       37.05      4.18 o 
  -9   4   6     1173.30     1131.87     26.91 o 
  -8   4   6      158.71      155.26      4.06 o 
  -7   4   6     1453.90     1427.77     16.30 o 
  -6   4   6      208.46      181.91      3.05 o 
  -5   4   6      207.53      212.56      4.69 o 
  -4   4   6     2154.23     2063.75     14.97 o 
  -3   4   6        3.02        3.90      0.78 o 
  -2   4   6     3320.85     3408.14     19.38 o 
  -1   4   6       49.38       40.11      1.76 o 
   0   4   6     2966.84     2807.76     19.60 o 
   1   4   6      971.40      940.88     10.70 o 
   2   4   6     1234.31     1193.76     17.41 o 
   3   4   6     1503.40     1448.71     30.21 o 
   4   4   6        5.22       12.23      5.91 o 
   5   4   6     2097.55     2056.75     32.15 o 
   6   4   6      128.45      117.66      3.90 o 
   7   4   6      910.82      910.36     12.53 o 
   8   4   6      123.95      115.91      4.34 o 
   9   4   6      317.40      305.43      8.24 o 
  10   4   6      348.56      364.81      6.84 o 
  11   4   6       49.96       52.45      3.01 o 
 -13   5   6      148.61      151.37      5.91 o 
 -12   5   6      156.96      177.52      6.07 o 
 -11   5   6       41.48       42.83      3.52 o 
 -10   5   6      433.15      441.16      9.02 o 
  -9   5   6        0.60        5.42      2.40 o 
  -8   5   6      639.78      628.70     11.00 o 
  -7   5   6      525.92      506.24      9.43 o 
  -6   5   6      830.69      847.14     18.81 o 
  -5   5   6      153.25      148.53      7.15 o 
  -4   5   6      865.53      856.92     19.40 o 
  -3   5   6     2088.49     2039.50     22.87 o 
  -2   5   6      463.80      497.03      6.26 o 
  -1   5   6     2394.34     2325.81     19.16 o 
   0   5   6      537.34      599.44      7.44 o 
   1   5   6     1095.23     1004.60     18.59 o 
   2   5   6       75.78       82.21      4.71 o 
   3   5   6        4.59        7.67      1.16 o 
   4   5   6     1475.91     1447.30     24.07 o 
   5   5   6      210.62      201.03      4.10 o 
   6   5   6     1634.81     1582.63     32.77 o 
   7   5   6      135.78      114.84      4.15 o 
   8   5   6      500.95      518.16      9.30 o 
   9   5   6       78.40       71.56      4.27 o 
  10   5   6      229.10      217.62      6.37 o 
  11   5   6      115.36      131.72      5.67 o 
 -12   6   6      129.09      134.31     10.28 o 
 -11   6   6      175.70      184.33      5.91 o 
 -10   6   6      108.39      117.71      3.84 o 
  -9   6   6      497.93      493.17     12.59 o 
  -8   6   6        5.38        4.14      2.08 o 
  -7   6   6     1114.69     1167.10     14.99 o 
  -6   6   6        4.00        6.65      2.13 o 
  -5   6   6     2881.15     2636.23     91.48 o 
  -4   6   6     1322.35     1240.03     24.07 o 
  -3   6   6      351.34      320.13      7.49 o 
  -2   6   6      806.83      799.43     10.18 o 
  -1   6   6      192.61      195.24      3.91 o 
   0   6   6      942.62      930.55      9.83 o 
   1   6   6       83.64       87.72      4.34 o 
   2   6   6      273.57      260.89      4.64 o 
   3   6   6      446.68      431.87      5.48 o 
   4   6   6      362.62      348.99      4.96 o 
   5   6   6     1189.79     1199.16     16.60 o 
   6   6   6      410.72      412.66      5.74 o 
   7   6   6      407.55      421.61      7.89 o 
   8   6   6       49.51       40.95      2.58 o 
   9   6   6      306.13      313.84     16.16 o 
  10   6   6       14.75       22.99      3.33 o 
 -12   7   6        0.50        1.35      3.45 o 
 -11   7   6      183.12      195.46     11.17 o 
 -10   7   6      331.89      329.14     11.57 o 
  -9   7   6      115.07      122.53      5.59 o 
  -8   7   6      520.08      520.06     16.61 o 
  -7   7   6       32.18       29.92      2.80 o 
  -6   7   6      788.51      809.69     21.70 o 
  -5   7   6        0.07        1.64      1.23 o 
  -4   7   6      216.45      219.54      4.16 o 
  -3   7   6      562.79      582.37     12.83 o 
  -2   7   6     1251.76     1240.12     16.80 o 
  -1   7   6      728.02      768.71      9.07 o 
   0   7   6      625.02      629.10      7.93 o 
   1   7   6     1093.91     1077.12     20.27 o 
   2   7   6       76.70       69.84      2.53 o 
   3   7   6      523.05      530.15     16.99 o 
   4   7   6       50.11       46.90      2.99 o 
   5   7   6      552.09      551.97      8.62 o 
   6   7   6       82.89       92.13      2.84 o 
   7   7   6      230.66      231.04      5.08 o 
   8   7   6      323.09      321.23      8.12 o 
   9   7   6        0.82       -0.61      2.60 o 
  10   7   6      305.60      325.98      8.95 o 
 -11   8   6        1.71        2.82      2.71 o 
 -10   8   6       93.84      100.99      4.98 o 
  -9   8   6      233.13      222.37      6.70 o 
  -8   8   6      236.13      256.12      9.58 o 
  -7   8   6      587.33      610.93     22.87 o 
  -6   8   6      162.79      155.15      5.30 o 
  -5   8   6     1340.64     1328.20     48.27 o 
  -4   8   6        0.00       -0.25      1.79 o 
  -3   8   6      496.37      472.84      7.23 o 
  -2   8   6      396.70      389.58      6.40 o 
  -1   8   6     1653.19     1590.12     15.51 o 
   0   8   6      658.97      656.42      7.46 o 
   1   8   6      222.91      215.14      5.44 o 
   2   8   6      584.42      564.16     13.91 o 
   3   8   6       45.00       45.85      2.35 o 
   4   8   6      399.11      401.90      9.44 o 
   5   8   6       11.06       12.95      2.71 o 
   6   8   6      348.70      346.69      8.16 o 
   7   8   6      168.50      165.47     10.52 o 
   8   8   6       81.79       90.30      5.53 o 
   9   8   6      194.33      201.54      8.00 o 
 -10   9   6       33.87       30.47      3.47 o 
  -9   9   6      143.28      148.24      5.78 o 
  -8   9   6      124.81      125.84      9.79 o 
  -7   9   6      464.40      464.61     24.74 o 
  -6   9   6      486.50      452.57     22.98 o 
  -5   9   6      150.38      153.15     11.54 o 
  -4   9   6      443.20      472.06     11.39 o 
  -3   9   6        4.78       10.41      2.14 o 
  -2   9   6      376.45      369.08      5.50 o 
  -1   9   6       17.88       17.71      1.81 o 
   0   9   6      564.20      575.92      7.15 o 
   1   9   6      254.66      244.91      6.13 o 
   2   9   6      662.32      650.16     13.62 o 
   3   9   6      650.07      662.80     16.19 o 
   4   9   6      141.03      135.47      5.13 o 
   5   9   6      239.15      229.96      6.68 o 
   6   9   6        0.37       -2.84      2.84 o 
   7   9   6      195.73      199.67      6.65 o 
   8   9   6       53.16       57.73      4.17 o 
  -9  10   6        0.73        3.18      2.82 o 
  -8  10   6      178.53      187.99      8.70 o 
  -7  10   6       49.30       55.72      4.67 o 
  -6  10   6      242.66      252.94     12.29 o 
  -5  10   6      265.68      256.41      8.48 o 
  -4  10   6      124.62      128.03      4.31 o 
  -3  10   6      496.72      482.43      8.64 o 
  -2  10   6       35.68       48.83      2.37 o 
  -1  10   6      624.23      593.87      7.53 o 
   0  10   6       10.20       10.55      1.64 o 
   1  10   6      315.33      322.73      9.46 o 
   2  10   6       82.93       81.92      3.55 o 
   3  10   6      401.84      400.24      7.47 o 
   4  10   6       70.86       79.70      4.12 o 
   5  10   6      116.93      109.59      6.07 o 
   6  10   6      180.48      180.26      6.38 o 
   7  10   6       23.44       21.80      3.28 o 
  -8  11   6       14.27       14.14      4.14 o 
  -7  11   6      152.10      140.39     10.91 o 
  -6  11   6       33.34       25.29      3.85 o 
  -5  11   6      276.17      267.97      7.52 o 
  -4  11   6       70.93       77.18      3.68 o 
  -3  11   6      253.46      241.97      5.89 o 
  -2  11   6      366.96      373.40      7.55 o 
  -1  11   6       58.63       62.72      2.70 o 
   0  11   6      460.69      476.28      8.01 o 
   1  11   6        0.14       -0.65      2.03 o 
   2  11   6      286.13      304.01      8.46 o 
   3  11   6       11.04       10.75      3.24 o 
   4  11   6      185.58      181.01      6.07 o 
   5  11   6      113.58      116.40      4.62 o 
  -7  12   6        0.43       -3.60      3.60 o 
  -6  12   6       88.30       82.84      4.71 o 
  -5  12   6       19.78       20.15      2.67 o 
  -4  12   6      182.00      189.04      5.53 o 
  -3  12   6        5.48       11.91      2.61 o 
  -2  12   6       85.72       90.12      3.88 o 
  -1  12   6      161.44      175.01      6.24 o 
   0  12   6       26.63       25.49      3.22 o 
   1  12   6      229.77      223.69      7.81 o 
   2  12   6       29.43       25.76      3.05 o 
   3  12   6      157.90      176.69      5.44 o 
  -4  13   6        0.29        3.13      2.42 o 
  -3  13   6      179.20      209.08      7.19 o 
  -2  13   6        8.78       14.84      3.34 o 
  -1  13   6       78.60       81.52      4.91 o 
   0  13   6      109.40      116.76     10.27 o 
  -1 -13   7      137.21      161.88      7.58 o 
   0 -13   7       21.33       19.61      3.97 o 
   1 -13   7      215.39      241.95     20.50 o 
   2 -13   7       82.94       78.23      5.61 o 
  -4 -12   7       29.35       23.99      3.89 o 
  -3 -12   7      228.33      232.79      8.48 o 
  -2 -12   7       15.55       11.83      3.19 o 
  -1 -12   7       85.69       73.31      4.07 o 
   0 -12   7      111.31      114.60      4.67 o 
   1 -12   7        3.69        6.96      2.20 o 
   2 -12   7      258.58      264.82     10.21 o 
   3 -12   7       22.27       19.80      2.14 o 
   4 -12   7      192.45      203.85      5.25 o 
   5 -12   7      144.40      143.59      6.26 o 
  -6 -11   7      178.16      176.04      6.16 o 
  -5 -11   7       11.30       12.33      2.75 o 
  -4 -11   7      458.18      475.19      9.54 o 
  -3 -11   7        9.25        8.76      2.35 o 
  -2 -11   7      185.46      193.29      5.58 o 
  -1 -11   7       79.82       83.35      4.83 o 
   0 -11   7       34.97       42.07      3.12 o 
   1 -11   7      109.45       98.11      2.94 o 
   2 -11   7        8.50       10.11      1.47 o 
   3 -11   7      240.40      269.09      8.02 o 
   4 -11   7        1.18        3.51      1.82 o 
   5 -11   7      112.38      119.52      4.11 o 
   6 -11   7      111.20      100.90      5.67 o 
   7 -11   7       47.26       43.94      4.44 o 
  -7 -10   7      207.59      208.26      8.07 o 
  -6 -10   7       35.91       32.88      3.67 o 
  -5 -10   7      315.04      318.45     10.41 o 
  -4 -10   7       15.52       20.65      2.60 o 
  -3 -10   7      376.78      402.46     11.17 o 
  -2 -10   7        0.36        0.32      2.02 o 
  -1 -10   7      235.47      241.62      8.46 o 
   0 -10   7      353.43      340.96      6.37 o 
   1 -10   7      109.63      116.02      2.99 o 
   2 -10   7      321.15      299.45      5.07 o 
   3 -10   7       34.10       30.03      1.88 o 
   4 -10   7      483.18      490.10     11.54 o 
   5 -10   7       17.81       18.38      1.80 o 
   6 -10   7       20.38       27.36      2.44 o 
   7 -10   7      280.90      281.08     17.19 o 
   8 -10   7       73.14       76.12      5.56 o 
  -8  -9   7       33.62       40.50     10.58 o 
  -7  -9   7      162.04      148.28      6.73 o 
  -6  -9   7      225.50      211.83     11.82 o 
  -5  -9   7        4.77        5.49      2.55 o 
  -4  -9   7      750.92      769.17     11.76 o 
  -3  -9   7      107.36      109.94      4.15 o 
  -2  -9   7     1199.70     1195.64     14.71 o 
  -1  -9   7       73.12       71.38      2.95 o 
   0  -9   7      569.24      572.77     10.32 o 
   1  -9   7      246.80      235.11      5.14 o 
   2  -9   7      486.83      482.12      6.14 o 
   3  -9   7      648.54      609.47     12.85 o 
   4  -9   7       34.82       43.53      2.12 o 
   5  -9   7      101.85      100.57      2.95 o 
   6  -9   7      152.12      151.80      6.47 o 
   7  -9   7      139.84      140.20      6.57 o 
   8  -9   7      477.48      488.90     19.50 o 
   9  -9   7      324.42      344.29     25.30 o 
  -9  -8   7       34.10       41.02      3.75 o 
  -8  -8   7      159.31      187.60      7.73 o 
  -7  -8   7       86.21       88.60      9.97 o 
  -6  -8   7      165.94      176.82      6.76 o 
  -5  -8   7      550.29      532.61     11.39 o 
  -4  -8   7      250.62      253.98     18.28 o 
  -3  -8   7     2436.55     2450.35     18.15 o 
  -2  -8   7      199.17      216.90      3.63 o 
  -1  -8   7     2041.44     2019.33     17.52 o 
   0  -8   7        0.38        1.92      1.67 o 
   1  -8   7      550.70      531.34      9.26 o 
   2  -8   7       36.82       33.58      1.68 o 
   3  -8   7      607.43      601.94      9.13 o 
   4  -8   7     1065.12     1073.04     17.56 o 
   5  -8   7       72.58       67.84      2.20 o 
   6  -8   7      758.07      715.42     25.38 o 
   7  -8   7      269.77      264.97      7.21 o 
   8  -8   7     1103.97     1112.16     42.11 o 
   9  -8   7      141.19      144.46      7.28 o 
  10  -8   7      335.01      346.33     33.81 o 
 -10  -7   7       68.68       68.25      5.48 o 
  -9  -7   7      352.56      342.26     10.57 o 
  -8  -7   7       61.76       69.60      4.95 o 
  -7  -7   7      634.95      686.94     14.06 o 
  -6  -7   7      324.23      307.57      8.65 o 
  -5  -7   7      930.95      954.04     11.26 o 
  -4  -7   7      910.17      888.83     14.97 o 
  -3  -7   7     1378.01     1376.53     16.43 o 
  -2  -7   7     1559.04     1488.27     18.68 o 
  -1  -7   7      301.92      304.85      4.30 o 
   0  -7   7     1223.46     1205.22     18.60 o 
   1  -7   7       22.20       23.50      1.36 o 
   2  -7   7     1498.78     1410.17     16.66 o 
   3  -7   7      478.74      466.57      7.57 o 
   4  -7   7      768.00      768.93      8.04 o 
   5  -7   7      430.76      405.25     13.33 o 
   6  -7   7      470.94      482.19      8.18 o 
   7  -7   7     1145.12     1147.30     22.21 o 
   8  -7   7        4.54       11.92      3.07 o 
   9  -7   7      688.68      669.43     29.31 o 
  10  -7   7        8.54        8.38      3.47 o 
  11  -7   7      149.25      163.91     16.51 o 
 -11  -6   7      273.02      274.46     10.15 o 
 -10  -6   7      173.23      164.50      7.75 o 
  -9  -6   7      258.68      249.22      8.80 o 
  -8  -6   7      830.85      796.26     15.81 o 
  -7  -6   7        7.64       13.21      1.71 o 
  -6  -6   7     1574.35     1588.08     21.89 o 
  -5  -6   7      162.94      171.60      4.00 o 
  -4  -6   7     2969.69     2918.49     26.97 o 
  -3  -6   7      433.34      424.18      5.36 o 
  -2  -6   7     2130.07     2142.01     22.84 o 
  -1  -6   7     1111.86     1063.12      9.09 o 
   0  -6   7      176.87      166.44      4.29 o 
   1  -6   7     5527.11     5429.61     33.88 o 
   3  -6   7     1787.26     1762.59     12.41 o 
   4  -6   7      200.53      204.50      3.46 o 
   5  -6   7      963.51      964.08     17.69 o 
   6  -6   7       87.44       77.90      3.45 o 
   7  -6   7      151.60      143.33      4.12 o 
   8  -6   7      935.18      935.32     21.75 o 
   9  -6   7       20.20       22.04      2.54 o 
  10  -6   7      378.03      379.61     17.96 o 
  11  -6   7       75.20       75.60      5.72 o 
 -11  -5   7        5.13        8.33      3.51 o 
 -10  -5   7      490.58      482.23     12.71 o 
  -9  -5   7      260.22      266.15      6.35 o 
  -8  -5   7      335.91      296.17      8.15 o 
  -7  -5   7      523.74      523.18     12.40 o 
  -6  -5   7      317.30      313.84      5.34 o 
  -5  -5   7     2324.31     2287.22     19.80 o 
  -4  -5   7      105.84      107.19      2.70 o 
  -3  -5   7     2868.09     2872.95     26.37 o 
  -2  -5   7       37.33       48.89      1.39 o 
  -1  -5   7     1833.91     1989.45     23.84 o 
   0  -5   7     1287.61     1204.94     10.83 o 
   1  -5   7     1485.35     1444.22     13.46 o 
   2  -5   7     6275.13     6206.60     79.36 o 
   3  -5   7      350.22      375.50      4.79 o 
   4  -5   7     2009.02     1952.39     23.01 o 
   5  -5   7      478.55      482.12      8.71 o 
   6  -5   7     1850.87     1817.47     23.19 o 
   7  -5   7      274.80      267.35      8.84 o 
   8  -5   7       98.02       90.04      2.72 o 
   9  -5   7      760.78      789.00     18.60 o 
  10  -5   7       59.12       57.49      2.95 o 
  11  -5   7      484.01      492.76     13.36 o 
 -12  -4   7       17.04       10.10      3.76 o 
 -11  -4   7      289.98      309.65     10.30 o 
 -10  -4   7        2.39        3.92      2.36 o 
  -9  -4   7      520.65      530.24      9.29 o 
  -8  -4   7       11.42       15.65      2.53 o 
  -7  -4   7      957.49      934.13     14.78 o 
  -6  -4   7     1608.12     1523.00     67.90 o 
  -5  -4   7      414.99      425.89      5.43 o 
  -4  -4   7     3170.86     3180.40     24.70 o 
  -3  -4   7       20.77       16.73      1.91 o 
  -2  -4   7     1333.26     1341.11      8.85 o 
  -1  -4   7       39.26       31.20      0.96 o 
   0  -4   7     1592.78     1585.41     16.01 o 
   1  -4   7     1585.64     1486.36     13.25 o 
   2  -4   7     1761.61     1785.18     15.55 o 
   3  -4   7     2398.49     2319.17     18.01 o 
   4  -4   7       65.69       64.11      1.53 o 
   5  -4   7     2271.69     2220.39     30.13 o 
   6  -4   7       63.40       78.00      4.19 o 
   7  -4   7     1606.61     1584.50     23.76 o 
   8  -4   7      145.10      142.47      3.34 o 
   9  -4   7      210.83      211.61      4.29 o 
  10  -4   7      394.86      391.67      7.03 o 
  11  -4   7       62.05       62.11      3.28 o 
  12  -4   7      334.33      353.42     13.15 o 
 -12  -3   7      142.29      161.10      5.82 o 
 -11  -3   7       28.26       24.10      3.06 o 
 -10  -3   7      667.40      692.51     11.36 o 
  -9  -3   7       99.57       92.10      3.98 o 
  -8  -3   7      328.94      328.16      6.81 o 
  -7  -3   7      606.99      597.15     12.84 o 
  -6  -3   7     1465.31     1386.27     17.31 o 
  -5  -3   7     2527.38     2531.06     20.18 o 
  -4  -3   7      665.60      594.07     15.43 o 
  -3  -3   7     3890.13     3834.39     27.64 o 
  -2  -3   7     1184.70     1132.24     10.87 o 
  -1  -3   7     2256.28     2400.01     14.02 o 
   0  -3   7        1.38        5.49      1.03 o 
   1  -3   7     1915.03     1824.82     17.63 o 
   2  -3   7      641.03      668.85      8.43 o 
   3  -3   7      469.93      430.16      5.63 o 
   4  -3   7     3087.75     3063.68     23.24 o 
   5  -3   7       58.07       53.47      1.99 o 
   6  -3   7     3115.88     3152.55     39.40 o 
   7  -3   7       39.59       37.77      1.91 o 
   8  -3   7      508.93      527.05     13.55 o 
   9  -3   7      168.79      167.00      4.37 o 
  10  -3   7      379.17      386.12      7.04 o 
  11  -3   7      253.39      271.26      6.13 o 
  12  -3   7       65.70       68.03      3.79 o 
 -13  -2   7       12.99       17.76      3.11 o 
 -12  -2   7      142.15      135.07      5.43 o 
 -11  -2   7      483.58      490.91      9.75 o 
 -10  -2   7        0.51        5.46      2.62 o 
  -9  -2   7     1104.32     1078.30     22.74 o 
  -8  -2   7        9.87       12.30      2.41 o 
  -7  -2   7     2843.59     2706.05     26.78 o 
  -6  -2   7      380.66      386.41     13.05 o 
  -5  -2   7     4900.84     4774.02     35.29 o 
  -4  -2   7      386.09      407.29      5.47 o 
  -3  -2   7     1051.06     1224.21     19.73 o 
  -2  -2   7    16040.33    15811.24    110.93 o 
  -1  -2   7      111.86       74.56      2.72 o 
   0  -2   7     2158.96     2256.43     20.52 o 
   1  -2   7     1194.69     1318.09     20.72 o 
   2  -2   7     1376.47     1353.09     27.67 o 
   3  -2   7      912.53      926.63     18.97 o 
   4  -2   7     1224.25     1270.22     11.07 o 
   5  -2   7     3815.94     3857.55     29.76 o 
   6  -2   7      806.31      767.48      7.86 o 
   7  -2   7     1854.46     1863.62     21.32 o 
   8  -2   7      184.52      170.70      5.18 o 
   9  -2   7      462.68      467.68      7.45 o 
  10  -2   7      370.45      363.26      6.86 o 
  11  -2   7      309.12      316.03      6.65 o 
  12  -2   7      163.08      170.18      5.19 o 
 -13  -1   7      273.19      286.73      8.01 o 
 -12  -1   7       64.90       67.98      4.21 o 
 -11  -1   7      520.84      514.13     14.94 o 
 -10  -1   7      399.36      408.31      8.45 o 
  -9  -1   7      769.57      727.77     11.24 o 
  -8  -1   7     2549.75     2480.15     35.91 o 
  -7  -1   7      332.19      340.61      7.45 o 
  -6  -1   7     3840.07     3845.49     35.01 o 
  -5  -1   7       47.08       51.61      1.83 o 
  -4  -1   7     1324.22     1294.34     12.96 o 
  -3  -1   7     1269.09     1271.33     12.11 o 
  -2  -1   7      897.10     1078.24     10.73 o 
  -1  -1   7    24728.47    25105.94    173.52 o 
   0  -1   7    10309.43    10652.61     79.03 o 
   1  -1   7    14573.49    14562.33    353.36 o 
   2  -1   7      580.36      670.12      6.55 o 
   3  -1   7     3703.72     3760.32     27.94 o 
   4  -1   7      945.27      991.20      8.21 o 
   5  -1   7     1583.13     1648.28     12.98 o 
   6  -1   7     2168.22     2069.49     16.27 o 
   7  -1   7      100.62       95.19      2.73 o 
   8  -1   7      973.45      978.70     15.06 o 
   9  -1   7       46.53       39.30      2.60 o 
  10  -1   7     1253.96     1220.18     16.06 o 
  11  -1   7      149.48      148.30      5.18 o 
  12  -1   7      303.99      287.81      6.65 o 
 -13   0   7       20.27       19.72      3.38 o 
 -12   0   7      524.93      549.59     10.80 o 
 -11   0   7       45.10       53.21      3.71 o 
 -10   0   7      427.36      395.75      8.28 o 
  -9   0   7      259.44      253.87      6.35 o 
  -8   0   7      761.03      717.86     10.74 o 
  -7   0   7     2431.75     2438.80     24.52 o 
  -6   0   7      654.73      670.89      8.50 o 
  -5   0   7     2401.17     2351.77     20.09 o 
  -4   0   7       11.65        9.63      1.25 o 
  -3   0   7     5798.43     5914.67     42.89 o 
  -2   0   7     4571.66     4760.70     46.98 o 
  -1   0   7    12502.40    13400.39    111.36 o 
   0   0   7     3524.45     3779.43     26.68 o 
   1   0   7     5320.71     5925.45     34.11 o 
   2   0   7     2216.70     2104.27     31.29 o 
   4   0   7     3845.22     3941.31     30.08 o 
   5   0   7      306.97      327.99      6.66 o 
   6   0   7     2456.85     2418.24     18.63 o 
   7   0   7      948.58      912.01      9.24 o 
   8   0   7      959.01      911.70     10.85 o 
   9   0   7     1776.93     1761.53     17.61 o 
  10   0   7       51.60       51.95      3.01 o 
  11   0   7      833.10      795.55     18.32 o 
  12   0   7       20.71       25.97      2.69 o 
 -13   1   7      295.62      305.22      8.31 o 
 -12   1   7      143.73      137.10      5.59 o 
 -11   1   7      250.99      245.27      6.80 o 
 -10   1   7       66.33       70.60      6.81 o 
  -9   1   7     1036.81     1019.64     11.48 o 
  -8   1   7      812.47      809.93      9.52 o 
  -7   1   7     1707.67     1709.93     14.09 o 
  -6   1   7     2045.07     2053.23     15.42 o 
  -5   1   7     1623.81     1758.54     13.42 o 
  -4   1   7     4930.21     4937.39     32.51 o 
  -3   1   7      135.77      136.60      3.21 o 
  -2   1   7     6505.59     6761.37     55.69 o 
  -1   1   7      236.20      256.44      4.59 o 
   0   1   7     8409.37     8657.43     88.36 o 
   1   1   7      303.08      304.08      3.97 o 
   2   1   7      559.00      574.48      6.27 o 
   3   1   7     6096.68     6034.12     50.60 o 
   4   1   7      234.40      223.85      4.52 o 
   5   1   7     3413.29     3376.46     24.15 o 
   6   1   7      461.21      456.57      6.60 o 
   7   1   7      655.19      612.55      8.21 o 
   8   1   7       30.35       34.04      2.37 o 
   9   1   7      601.49      580.66      7.69 o 
  10   1   7      286.71      303.03      7.03 o 
  11   1   7      115.07       96.00      3.88 o 
  12   1   7      251.09      255.38      6.28 o 
 -13   2   7      162.60      161.75      6.35 o 
 -12   2   7      287.64      287.78      7.92 o 
 -11   2   7      205.10      198.28      6.22 o 
 -10   2   7      396.48      401.91      6.49 o 
  -9   2   7       41.46       34.48      2.11 o 
  -8   2   7     2562.14     2497.87     48.66 o 
  -7   2   7      388.96      376.46      5.15 o 
  -6   2   7     1304.15     1193.00     10.17 o 
  -5   2   7     1583.03     1499.13     21.91 o 
  -4   2   7      905.05      958.49      8.40 o 
  -3   2   7     5790.78     5737.94     36.79 o 
  -2   2   7      158.25      156.56      2.46 o 
  -1   2   7     6913.35     6896.94     56.94 o 
   0   2   7     1037.36     1183.71     12.47 o 
   1   2   7     1893.73     1913.37     19.66 o 
   2   2   7     1293.00     1250.30     13.20 o 
   3   2   7     1147.48     1151.85     12.65 o 
   4   2   7     2058.58     1924.31     19.25 o 
   5   2   7      290.78      288.79      5.72 o 
   6   2   7      855.26      860.49      9.86 o 
   7   2   7        4.13        4.61      1.51 o 
   8   2   7      974.04      966.00     11.50 o 
   9   2   7      214.98      236.66      8.52 o 
  10   2   7      168.34      183.32      4.44 o 
  11   2   7      195.40      195.70      5.32 o 
  12   2   7       94.67      101.92      4.17 o 
 -13   3   7       70.53       75.48      4.59 o 
 -12   3   7      285.33      269.52      7.52 o 
 -11   3   7      398.50      396.08     11.47 o 
 -10   3   7      208.13      201.17      7.14 o 
  -9   3   7     1157.36     1144.94     16.68 o 
  -8   3   7        1.98        6.28      1.55 o 
  -7   3   7     1271.44     1213.15     13.68 o 
  -6   3   7      249.09      262.36      4.08 o 
  -5   3   7      982.47      960.25     15.86 o 
  -4   3   7     3148.66     3172.03     19.84 o 
  -3   3   7     1597.03     1615.20     12.24 o 
  -2   3   7     4217.67     4152.56     27.48 o 
  -1   3   7       35.44       35.45      1.28 o 
   0   3   7     3453.27     3347.74     31.80 o 
   1   3   7      168.81      180.07      3.41 o 
   2   3   7     3898.78     3915.42     26.68 o 
   3   3   7     1793.93     1692.76     17.97 o 
   4   3   7     1527.48     1446.72     18.94 o 
   5   3   7     1273.48     1257.53     14.69 o 
   6   3   7       33.72       26.51      2.17 o 
   7   3   7      887.49      867.75     13.24 o 
   8   3   7       12.65       14.91      2.05 o 
   9   3   7      336.27      342.25      7.22 o 
  10   3   7      189.55      203.44      6.28 o 
  11   3   7      140.98      154.10      4.30 o 
 -13   4   7      277.24      278.50      7.98 o 
 -12   4   7       21.27       21.18      3.09 o 
 -11   4   7      333.72      326.76      9.08 o 
 -10   4   7      292.97      297.62      9.70 o 
  -9   4   7      551.58      535.74      7.97 o 
  -8   4   7     1476.61     1458.54     21.30 o 
  -7   4   7       58.86       64.41      1.98 o 
  -6   4   7     1379.76     1382.35     13.49 o 
  -5   4   7      429.71      447.82      9.33 o 
  -4   4   7     3377.54     3517.83     26.96 o 
  -3   4   7     2668.47     2680.34     19.02 o 
  -2   4   7     3574.41     3623.33     27.98 o 
  -1   4   7     2918.61     2875.54     20.17 o 
   0   4   7      217.18      205.03      3.16 o 
   1   4   7     4163.17     4051.48     40.39 o 
   2   4   7       43.86       53.82      2.70 o 
   3   4   7     2001.28     1963.66     19.54 o 
   4   4   7     1178.61     1164.95     11.76 o 
   5   4   7     1286.77     1198.61     19.30 o 
   6   4   7      428.46      431.82     13.43 o 
   7   4   7      281.66      277.83      6.42 o 
   8   4   7      824.22      825.38     20.17 o 
   9   4   7        7.66        6.27      2.64 o 
  10   4   7      282.61      295.43      7.60 o 
  11   4   7       43.20       43.89      5.36 o 
 -12   5   7      230.07      253.60      7.29 o 
 -11   5   7       40.25       38.26      4.01 o 
 -10   5   7      600.42      573.85     10.22 o 
  -9   5   7      466.56      457.28     14.65 o 
  -8   5   7      588.03      583.77     14.21 o 
  -7   5   7     1260.53     1221.35     14.96 o 
  -6   5   7       45.63       52.36      2.12 o 
  -5   5   7     2812.04     2760.34     52.64 o 
  -4   5   7      282.33      276.15      5.62 o 
  -3   5   7     2213.97     2201.91     18.60 o 
  -2   5   7      202.59      193.21      4.85 o 
  -1   5   7     1416.70     1460.83     13.36 o 
   0   5   7      225.68      187.91      6.38 o 
   1   5   7      360.48      374.58      7.75 o 
   2   5   7     2114.73     2052.14     29.11 o 
   3   5   7        1.21        1.56      1.32 o 
   4   5   7     1158.90     1113.12     16.61 o 
   5   5   7      413.22      408.67      6.27 o 
   6   5   7     1610.21     1554.02     29.41 o 
   7   5   7      148.54      159.95      5.52 o 
   8   5   7      397.79      390.29      8.12 o 
   9   5   7      400.09      399.22      8.54 o 
  10   5   7       57.43       56.01      3.66 o 
 -12   6   7        3.17       -0.68      2.44 o 
 -11   6   7      486.14      471.77     10.10 o 
 -10   6   7       23.27       26.51      2.42 o 
  -9   6   7      756.23      755.37     24.81 o 
  -8   6   7       18.22       20.75      3.06 o 
  -7   6   7      614.24      613.41     21.46 o 
  -6   6   7      210.36      194.13     10.79 o 
  -5   6   7      400.83      392.40     10.48 o 
  -4   6   7     2757.69     2613.90     80.92 o 
  -3   6   7        8.77       10.94      1.80 o 
  -2   6   7     1442.97     1393.64     13.41 o 
  -1   6   7      242.33      231.35      4.31 o 
   0   6   7     1330.92     1333.11     17.14 o 
   1   6   7     1119.54     1036.72     15.37 o 
   2   6   7      315.98      279.53      6.70 o 
   3   6   7     1436.31     1427.96     28.52 o 
   4   6   7       67.18       66.14      2.39 o 
   5   6   7      865.95      857.96     17.18 o 
   6   6   7       35.80       44.90      2.26 o 
   7   6   7      651.11      642.76      7.96 o 
   8   6   7      113.80      127.70      3.56 o 
   9   6   7      120.02      131.07      5.85 o 
  10   6   7      122.79      140.22      6.14 o 
 -11   7   7       32.43       34.86     10.99 o 
 -10   7   7      532.90      542.98     13.87 o 
  -9   7   7        0.67        0.55      2.48 o 
  -8   7   7      234.29      238.83      6.53 o 
  -7   7   7        6.13        8.61      2.38 o 
  -6   7   7      221.04      216.51     11.42 o 
  -5   7   7      410.44      381.86     17.74 o 
  -4   7   7        0.65        1.59      2.24 o 
  -3   7   7     1686.98     1656.72     19.17 o 
  -2   7   7       18.15       16.21      2.06 o 
  -1   7   7     1643.25     1603.70     15.32 o 
   0   7   7       54.50       57.75      2.99 o 
   1   7   7      401.16      397.44      8.15 o 
   2   7   7      103.01      106.48      2.89 o 
   3   7   7      436.67      417.68     11.34 o 
   4   7   7      333.56      332.94      6.83 o 
   5   7   7       69.43       65.55      3.29 o 
   6   7   7      396.80      401.48      5.88 o 
   7   7   7       22.13       25.06      2.30 o 
   8   7   7      217.89      217.70      6.87 o 
   9   7   7       80.27       80.55      4.64 o 
 -11   8   7      139.61      140.19      8.73 o 
 -10   8   7        5.66        8.82      2.80 o 
  -9   8   7      430.89      430.07     19.17 o 
  -8   8   7       28.29       29.76      3.38 o 
  -7   8   7      492.37      496.40     20.27 o 
  -6   8   7      402.24      375.37      9.10 o 
  -5   8   7      434.55      458.94     19.57 o 
  -4   8   7      224.64      222.85      6.59 o 
  -3   8   7       62.13       73.15      3.02 o 
  -2   8   7      569.07      568.54      8.06 o 
  -1   8   7      180.26      174.55      4.30 o 
   0   8   7      482.49      476.17     11.24 o 
   1   8   7      177.47      157.76      5.21 o 
   2   8   7      120.22      120.15      3.14 o 
   3   8   7      610.51      609.17     13.78 o 
   4   8   7      112.46      115.19      3.60 o 
   5   8   7      263.91      267.86      5.52 o 
   6   8   7       91.24       87.41      4.60 o 
   7   8   7      473.44      487.56     10.90 o 
   8   8   7        0.26       -1.20      2.74 o 
 -10   9   7      164.80      157.05      6.83 o 
  -9   9   7        3.52        4.05      2.71 o 
  -8   9   7      440.53      451.82     23.71 o 
  -7   9   7       39.02       38.20      5.55 o 
  -6   9   7      861.38      812.34     34.67 o 
  -5   9   7       87.01       88.56      4.53 o 
  -4   9   7      676.97      661.77     14.44 o 
  -3   9   7       28.68       27.20      2.34 o 
  -2   9   7      135.53      145.11      4.16 o 
  -1   9   7      490.78      453.87      6.33 o 
   0   9   7        3.09        3.02      1.45 o 
   1   9   7      415.85      424.19     10.14 o 
   2   9   7      266.51      260.94      6.21 o 
   3   9   7      887.35      873.24     15.98 o 
   4   9   7      193.11      195.68      6.62 o 
   5   9   7      365.87      378.47      8.75 o 
   6   9   7      196.40      202.62      7.76 o 
   7   9   7       29.94       32.68      4.08 o 
  -9  10   7      166.09      171.10     12.84 o 
  -8  10   7       82.38       82.05      4.75 o 
  -7  10   7      548.35      531.45     24.47 o 
  -6  10   7       11.73       14.41      3.16 o 
  -5  10   7      425.83      420.25     11.15 o 
  -4  10   7       45.66       47.51      3.07 o 
  -3  10   7      510.90      503.78      8.59 o 
  -2  10   7      115.78      118.39      3.36 o 
  -1  10   7      179.34      190.98      4.21 o 
   0  10   7      260.09      257.65      4.85 o 
   1  10   7       44.11       39.40      2.20 o 
   2  10   7      408.14      420.91      8.76 o 
   3  10   7        2.66        3.99      2.04 o 
   4  10   7      402.25      416.90      7.93 o 
   5  10   7        5.40        2.15      2.80 o 
   6  10   7       83.51       75.43      4.59 o 
  -8  11   7       38.16       29.78      3.74 o 
  -7  11   7      128.36      129.28      5.70 o 
  -6  11   7      195.20      200.30     17.66 o 
  -5  11   7       49.42       46.97      5.12 o 
  -4  11   7      289.94      291.84      6.58 o 
  -3  11   7       19.77       15.26      2.37 o 
  -2  11   7      454.19      438.49      7.81 o 
  -1  11   7       39.25       43.24      2.42 o 
   0  11   7      342.00      355.45      8.52 o 
   1  11   7       98.93      100.86      3.95 o 
   2  11   7       98.13      108.21      4.15 o 
   3  11   7      187.90      195.72      7.34 o 
   4  11   7       20.18       26.38      4.30 o 
   5  11   7      238.91      233.46      6.32 o 
  -6  12   7       34.98       38.89      3.82 o 
  -5  12   7      105.23      112.70      5.32 o 
  -4  12   7       37.58       40.66      3.19 o 
  -3  12   7      200.17      191.61      6.16 o 
  -2  12   7       11.58        9.67      2.26 o 
  -1  12   7      117.38      126.65      5.40 o 
   0  12   7       12.82       12.90      2.98 o 
   1  12   7      127.72      129.41      5.54 o 
   2  12   7       17.24       19.57      2.60 o 
   3  12   7       71.86       84.34      5.00 o 
  -3 -12   8       23.19       18.38      6.03 o 
  -2 -12   8      175.29      181.76      7.94 o 
  -1 -12   8       53.82       55.13      4.88 o 
   0 -12   8       33.78       37.59      4.26 o 
   1 -12   8      236.46      248.95      8.80 o 
   2 -12   8       60.04       56.24      4.88 o 
   3 -12   8      217.86      229.33      8.04 o 
   4 -12   8        5.30        6.27      2.04 o 
   5 -12   8      301.09      313.14      8.69 o 
  -5 -11   8      162.97      159.77      5.74 o 
  -4 -11   8      131.94      134.94      5.19 o 
  -3 -11   8      434.56      466.70      9.10 o 
  -2 -11   8        0.34        0.51      2.03 o 
  -1 -11   8      803.75      810.91     23.24 o 
   0 -11   8       71.52       61.64      3.49 o 
   1 -11   8      145.87      131.01      6.24 o 
   2 -11   8      126.15      126.30      3.87 o 
   3 -11   8      115.69      107.09      3.73 o 
   4 -11   8      255.88      258.93      5.86 o 
   5 -11   8        7.42       17.22      2.39 o 
   6 -11   8      393.93      391.51     11.27 o 
   7 -11   8        0.49        0.37      3.08 o 
  -7 -10   8      204.19      189.26      7.80 o 
  -6 -10   8       15.88       23.83      3.57 o 
  -5 -10   8      405.25      402.40      8.73 o 
  -4 -10   8        4.48        2.29      2.13 o 
  -3 -10   8      147.14      130.39      4.64 o 
  -2 -10   8      161.02      167.83      4.95 o 
  -1 -10   8       39.16       42.19      2.44 o 
   0 -10   8      569.00      618.02     17.80 o 
   1 -10   8        5.85        2.98      1.26 o 
   2 -10   8      258.68      249.06      4.44 o 
   3 -10   8      109.28      106.70      4.39 o 
   4 -10   8      212.62      218.23      5.20 o 
   5 -10   8      324.00      352.03      6.81 o 
   6 -10   8      197.71      188.07     12.93 o 
   7 -10   8      348.11      369.21     12.35 o 
   8 -10   8       33.48       35.86      4.43 o 
  -8  -9   8      299.83      315.35     10.15 o 
  -7  -9   8        5.58        5.33      2.75 o 
  -6  -9   8      503.40      496.12     11.87 o 
  -5  -9   8        3.79        4.21      2.23 o 
  -4  -9   8       18.62       21.65      2.90 o 
  -3  -9   8        9.98        8.49      1.91 o 
  -2  -9   8        4.08        4.13      1.19 o 
  -1  -9   8      388.62      389.92      5.41 o 
   0  -9   8       10.35       12.37      1.59 o 
   1  -9   8      580.86      605.71      8.71 o 
   2  -9   8        0.28        2.13      1.22 o 
   3  -9   8      570.20      553.54      8.12 o 
   4  -9   8      212.46      189.33      4.42 o 
   5  -9   8       93.54       92.32      3.51 o 
   6  -9   8       72.15       66.28      3.59 o 
   7  -9   8      201.28      195.11     11.20 o 
   8  -9   8      143.04      155.24     10.50 o 
   9  -9   8       26.27       29.83      4.14 o 
  -9  -8   8      295.41      308.57     10.38 o 
  -8  -8   8       63.22       63.26      4.02 o 
  -7  -8   8      402.31      410.56     10.90 o 
  -6  -8   8       36.21       40.79      3.81 o 
  -5  -8   8      513.41      517.05     11.26 o 
  -4  -8   8       47.76       45.31      3.70 o 
  -3  -8   8       27.60       27.18      2.74 o 
  -2  -8   8      714.52      682.07      9.82 o 
  -1  -8   8        7.09       12.05      1.43 o 
   0  -8   8      735.95      716.98     15.28 o 
   1  -8   8       71.15       63.45      2.08 o 
   2  -8   8      541.35      532.81      9.23 o 
   3  -8   8        0.08        0.70      3.01 o 
   4  -8   8      173.38      183.11      3.66 o 
   5  -8   8      345.83      329.89      9.76 o 
   6  -8   8      145.43      154.98      5.04 o 
   7  -8   8      337.86      319.12     10.88 o 
   8  -8   8       83.91       85.19      4.51 o 
   9  -8   8      211.70      225.57     15.28 o 
  10  -8   8       44.97       49.50      4.93 o 
 -10  -7   8       35.20       41.84      4.81 o 
  -9  -7   8      164.92      142.00      7.10 o 
  -8  -7   8      338.16      337.48     10.22 o 
  -7  -7   8      330.16      325.54      7.60 o 
  -6  -7   8      779.20      776.11     14.60 o 
  -5  -7   8       25.73       22.64      1.79 o 
  -4  -7   8     1029.80     1059.45     16.79 o 
  -3  -7   8        7.26        7.17      1.77 o 
  -2  -7   8      184.81      184.43      4.93 o 
  -1  -7   8      922.90      897.67     13.36 o 
   0  -7   8      530.00      525.92      9.15 o 
   1  -7   8      700.04      655.63      8.79 o 
   2  -7   8      374.81      359.29      5.85 o 
   3  -7   8      887.81      858.05     12.76 o 
   4  -7   8      103.60      106.63      2.67 o 
   5  -7   8      231.12      235.95      6.80 o 
   6  -7   8     1051.73     1031.14     18.60 o 
   7  -7   8      740.33      738.91     14.74 o 
   8  -7   8      628.75      610.51     31.08 o 
   9  -7   8      146.09      147.12      5.22 o 
  10  -7   8      178.78      185.76     13.01 o 
 -11  -6   8       24.35       23.94      4.36 o 
 -10  -6   8      256.94      295.98     10.14 o 
  -9  -6   8       18.04       14.76      3.42 o 
  -8  -6   8      370.43      351.57     19.60 o 
  -7  -6   8      240.54      263.14      5.90 o 
  -6  -6   8      509.52      497.83      7.81 o 
  -5  -6   8     1074.77     1115.47     13.58 o 
  -4  -6   8      624.05      621.31      8.53 o 
  -3  -6   8     2587.67     2604.88     21.05 o 
  -2  -6   8      100.23      121.12      2.79 o 
  -1  -6   8     1246.24     1256.60     10.64 o 
   0  -6   8      214.28      195.84      2.90 o 
   1  -6   8     1846.82     1738.44     22.36 o 
   2  -6   8     1248.32     1179.96     20.44 o 
   3  -6   8      386.52      361.86      3.84 o 
   4  -6   8      797.27      737.31     11.02 o 
   5  -6   8       79.09       85.17      3.62 o 
   6  -6   8     2031.13     2045.11     30.15 o 
   7  -6   8      665.00      659.69     11.89 o 
   8  -6   8     1469.34     1470.67     29.97 o 
   9  -6   8      188.41      187.11      5.83 o 
  10  -6   8      277.45      274.15      7.18 o 
  11  -6   8      235.10      228.72      9.67 o 
 -11  -5   8      260.05      286.43     10.21 o 
 -10  -5   8       11.45        8.98      3.26 o 
  -9  -5   8      426.19      464.04     10.28 o 
  -8  -5   8      174.87      160.90      4.83 o 
  -7  -5   8      586.78      599.18     21.38 o 
  -6  -5   8      233.03      226.75      5.25 o 
  -5  -5   8      893.05      861.86     11.17 o 
  -4  -5   8     1392.65     1356.05     13.97 o 
  -3  -5   8     1295.85     1243.24     10.56 o 
  -2  -5   8      852.55      855.10      6.59 o 
  -1  -5   8      219.48      254.87      3.04 o 
   0  -5   8      796.85      744.20     13.42 o 
   1  -5   8       44.14       33.41      1.91 o 
   2  -5   8     1171.29     1138.21     11.54 o 
   3  -5   8      488.59      440.19     13.77 o 
   4  -5   8     1055.38     1043.28     15.78 o 
   5  -5   8     1230.12     1178.36     17.23 o 
   6  -5   8      231.12      228.32      3.85 o 
   7  -5   8     2367.40     2379.89     29.59 o 
   8  -5   8        9.18       13.21      2.61 o 
   9  -5   8      772.24      778.87     14.15 o 
  10  -5   8       51.25       52.29      3.01 o 
  11  -5   8      148.92      140.14      9.30 o 
 -12  -4   8      111.78      118.85      7.06 o 
 -11  -4   8      203.04      201.66      8.49 o 
 -10  -4   8      327.47      351.52      7.87 o 
  -9  -4   8        0.67        3.60      2.21 o 
  -8  -4   8      539.11      543.95      9.22 o 
  -7  -4   8       27.75       26.93      2.44 o 
  -6  -4   8     1946.35     1858.66     19.82 o 
  -5  -4   8      648.75      623.40      7.28 o 
  -4  -4   8     1832.73     1715.75     23.21 o 
  -3  -4   8      861.45      839.77      7.99 o 
  -2  -4   8     1599.34     1500.75      9.90 o 
  -1  -4   8     1360.48     1415.50      9.86 o 
   0  -4   8      177.39      181.71      8.27 o 
   1  -4   8     2467.40     2346.46     22.44 o 
   2  -4   8      234.20      242.17      4.27 o 
   3  -4   8     1015.72      997.32     12.27 o 
   4  -4   8      219.12      203.35      2.81 o 
   5  -4   8      811.01      765.05      7.46 o 
   6  -4   8     1033.44     1033.60     13.98 o 
   7  -4   8      435.82      443.36      6.74 o 
   8  -4   8      571.58      587.12      9.45 o 
   9  -4   8        3.90        4.98      1.92 o 
  10  -4   8      371.17      406.70     11.17 o 
  11  -4   8       78.45       79.85      4.40 o 
 -12  -3   8      220.56      220.78      6.84 o 
 -11  -3   8      121.94      126.18      5.12 o 
 -10  -3   8      335.44      301.60      7.35 o 
  -9  -3   8      443.81      444.15      8.55 o 
  -8  -3   8      113.74      115.94      4.46 o 
  -7  -3   8     1987.41     1907.84     25.43 o 
  -6  -3   8        3.85        4.55      2.15 o 
  -5  -3   8     3794.84     3818.54     39.16 o 
  -4  -3   8       91.93      105.39      2.30 o 
  -3  -3   8     4219.07     4285.05     31.62 o 
  -2  -3   8      417.41      391.13      3.72 o 
  -1  -3   8     1677.61     1622.95     12.10 o 
   0  -3   8     3047.46     3246.14     28.99 o 
   1  -3   8      599.55      619.02      8.09 o 
   2  -3   8     1804.58     1805.42     15.76 o 
   3  -3   8      615.08      630.80     25.00 o 
   4  -3   8     1720.48     1692.27     12.71 o 
   5  -3   8      873.55      876.45      8.66 o 
   6  -3   8      642.93      578.18      7.84 o 
   7  -3   8      878.63      901.70     13.05 o 
   8  -3   8      239.18      231.44      5.13 o 
   9  -3   8      417.44      426.84      6.92 o 
  10  -3   8        4.67        4.97      1.87 o 
  11  -3   8      405.06      409.59     12.88 o 
  12  -3   8       25.05       23.07      3.26 o 
 -12  -2   8        2.28        0.80      2.52 o 
 -11  -2   8      738.49      705.14     12.15 o 
 -10  -2   8      260.34      267.66      6.91 o 
  -9  -2   8      835.70      784.85     16.42 o 
  -8  -2   8      592.46      648.63     10.23 o 
  -7  -2   8      663.22      652.14      9.85 o 
  -6  -2   8     2136.82     2115.91     33.15 o 
  -5  -2   8      479.80      462.60      5.13 o 
  -4  -2   8     1109.59     1113.58     10.98 o 
  -3  -2   8       13.45       23.64      1.23 o 
  -2  -2   8     3089.27     3171.17     20.24 o 
  -1  -2   8     1675.69     1565.21     10.48 o 
   0  -2   8     2431.93     2421.91     34.59 o 
   1  -2   8     4175.83     4271.48     46.57 o 
   2  -2   8      849.97      903.08     13.43 o 
   3  -2   8     2189.53     2002.43     88.45 o 
   4  -2   8       92.14       83.93      1.91 o 
   5  -2   8     4333.72     4492.20     34.35 o 
   6  -2   8      385.25      362.12      5.13 o 
   7  -2   8     1005.52      977.95      9.77 o 
   8  -2   8      472.78      480.95     10.14 o 
   9  -2   8      114.63      115.14      3.76 o 
  10  -2   8      690.11      708.48     11.06 o 
  11  -2   8        2.93        3.71      2.10 o 
  12  -2   8      314.59      303.77      6.90 o 
 -12  -1   8      231.30      245.42      7.19 o 
 -11  -1   8        3.85        8.56      2.92 o 
 -10  -1   8      369.68      364.46      8.07 o 
  -9  -1   8       57.94       49.89      3.47 o 
  -8  -1   8     1674.97     1641.61     18.89 o 
  -7  -1   8      496.97      471.69      8.21 o 
  -6  -1   8     1108.98     1060.99     13.69 o 
  -5  -1   8     1486.67     1438.74     13.52 o 
  -4  -1   8      788.21      776.75      8.49 o 
  -3  -1   8     1365.78     1452.01     13.05 o 
  -2  -1   8      128.26      105.38      2.09 o 
  -1  -1   8     6065.43     6075.50     52.45 o 
   0  -1   8      475.61      472.32      5.10 o 
   1  -1   8     7066.98     7120.19     79.95 o 
   2  -1   8     2563.96     2494.49     40.89 o 
   3  -1   8     1301.84     1272.87     11.15 o 
   4  -1   8     2772.42     2791.93     19.41 o 
   5  -1   8       32.45       25.54      1.42 o 
   6  -1   8     2560.36     2607.36     19.83 o 
   7  -1   8      262.72      243.05      4.79 o 
   8  -1   8      820.01      810.50      9.06 o 
   9  -1   8      405.64      424.49      9.17 o 
  10  -1   8      192.68      198.62      5.54 o 
  11  -1   8      601.73      604.92     10.65 o 
  12  -1   8       23.33       21.32      2.65 o 
 -13   0   8       32.22       35.70      3.74 o 
 -12   0   8       63.65       65.48      4.26 o 
 -11   0   8      367.17      362.92      8.44 o 
 -10   0   8        4.69        8.03      3.17 o 
  -9   0   8     1201.83     1221.46     13.29 o 
  -8   0   8      119.46      120.63      3.58 o 
  -7   0   8     2542.85     2526.11     21.03 o 
  -6   0   8      773.45      793.21      7.55 o 
  -5   0   8     1867.26     1898.00     14.49 o 
  -4   0   8     2716.30     2768.25     22.34 o 
  -3   0   8      852.09      840.54      8.71 o 
  -2   0   8     1227.02     1302.78     11.43 o 
   0   0   8     1406.45     1368.79     11.74 o 
   1   0   8      349.23      416.31      4.71 o 
   2   0   8      936.64      961.77     13.44 o 
   3   0   8     2607.21     2553.10     22.84 o 
   4   0   8     1555.36     1543.57     14.04 o 
   5   0   8     2553.29     2577.52     21.55 o 
   6   0   8        2.91        5.06      1.37 o 
   7   0   8      786.58      797.11      8.98 o 
   8   0   8        6.21        8.73      1.83 o 
   9   0   8     1203.74     1188.21     17.08 o 
  10   0   8      112.97      127.42      5.44 o 
  11   0   8      306.54      321.29      6.87 o 
  12   0   8      160.39      158.46      5.31 o 
 -13   1   8      189.28      189.15      6.73 o 
 -12   1   8      152.72      162.72      6.05 o 
 -11   1   8       19.58       18.88      2.11 o 
 -10   1   8      634.80      632.43      8.83 o 
  -9   1   8       91.37       88.57      3.24 o 
  -8   1   8     1808.86     1749.77     16.31 o 
  -7   1   8       33.75       30.52      1.58 o 
  -6   1   8     2911.52     2853.41     21.94 o 
  -5   1   8       71.54       72.84      2.58 o 
  -4   1   8     3185.31     3264.65     22.77 o 
  -3   1   8     3658.27     3630.67     34.82 o 
  -2   1   8     1839.49     1832.29     22.23 o 
  -1   1   8     3537.23     3719.66     39.93 o 
   0   1   8      356.73      435.88      8.17 o 
   1   1   8     2249.78     2208.68     18.75 o 
   2   1   8     1206.42     1232.27     15.96 o 
   3   1   8     3877.57     3948.64     34.80 o 
   4   1   8     1741.98     1707.98     17.59 o 
   5   1   8     1959.20     1946.58     19.93 o 
   6   1   8     1144.52     1142.87     10.88 o 
   7   1   8        0.43        1.63      1.51 o 
   8   1   8     1660.08     1617.53     16.51 o 
   9   1   8       80.47       80.40      3.07 o 
  10   1   8      514.15      506.09     11.82 o 
  11   1   8       64.51       70.60      3.56 o 
 -13   2   8       26.68       29.91      3.70 o 
 -12   2   8      354.05      352.82     13.82 o 
 -11   2   8       49.54       51.43      3.79 o 
 -10   2   8      418.04      424.77      6.89 o 
  -9   2   8     1011.23     1016.11     11.46 o 
  -8   2   8      482.56      487.72      5.83 o 
  -7   2   8     1405.59     1382.25     11.76 o 
  -6   2   8        2.04        3.30      1.10 o 
  -5   2   8     2210.86     2178.44     16.38 o 
  -4   2   8      668.32      668.27      7.48 o 
  -3   2   8     3617.17     3686.21     32.09 o 
  -2   2   8     2737.35     2852.53     26.06 o 
  -1   2   8     4671.52     4789.99     41.09 o 
   0   2   8     4027.70     3979.37     47.41 o 
   1   2   8      153.95      146.88      3.12 o 
   2   2   8     3736.32     3762.00     36.43 o 
   3   2   8       48.25       44.65      2.26 o 
   4   2   8     4384.33     4390.06     38.93 o 
   5   2   8      678.97      649.69     11.35 o 
   6   2   8      109.30      104.26      5.93 o 
   7   2   8     1144.95     1113.43     12.44 o 
   8   2   8       11.00       20.08      3.60 o 
   9   2   8     1491.75     1442.62     15.77 o 
  10   2   8        0.19        6.43      1.87 o 
  11   2   8      299.05      285.19      6.50 o 
 -12   3   8        1.79        2.67      4.29 o 
 -11   3   8      734.96      743.87     12.83 o 
 -10   3   8       78.80       89.86      5.97 o 
  -9   3   8      788.94      823.12      8.37 o 
  -8   3   8      905.07      914.61     10.28 o 
  -7   3   8      636.12      614.95     12.05 o 
  -6   3   8     1151.12     1140.01     15.98 o 
  -5   3   8        7.32        7.09      1.36 o 
  -4   3   8     5469.14     5455.11     35.80 o 
  -3   3   8      227.81      227.77      3.43 o 
  -2   3   8     8730.49     8799.64     62.84 o 
  -1   3   8      455.79      449.26      5.90 o 
   0   3   8     1202.58     1210.54     16.08 o 
   1   3   8     2750.45     2723.85     22.52 o 
   2   3   8      263.39      243.13      3.84 o 
   3   3   8     3420.27     3400.75     41.94 o 
   4   3   8       74.65       78.02      5.91 o 
   5   3   8      986.75      980.44     12.61 o 
   6   3   8        8.37        7.05      1.98 o 
   7   3   8      883.26      837.37     24.06 o 
   8   3   8     1307.44     1239.61     18.06 o 
   9   3   8      334.56      316.47      7.65 o 
  10   3   8      672.08      669.21     11.94 o 
  11   3   8        7.88        2.44      1.98 o 
 -12   4   8      218.23      225.28      6.99 o 
 -11   4   8       16.62        9.91      2.82 o 
 -10   4   8      921.13      887.32     22.72 o 
  -9   4   8       48.20       54.30      4.15 o 
  -8   4   8     1300.96     1298.90     18.37 o 
  -7   4   8      477.39      463.27      8.88 o 
  -6   4   8      604.49      613.17     11.90 o 
  -5   4   8     2035.67     1954.54     29.08 o 
  -4   4   8      267.16      311.01      4.94 o 
  -3   4   8     5162.49     5174.02     51.03 o 
  -2   4   8      338.87      335.35      5.20 o 
  -1   4   8     3271.07     3259.10     22.64 o 
   0   4   8       96.83       78.38      2.10 o 
   1   4   8     1071.01     1070.62      9.33 o 
   2   4   8     2512.67     2448.26     20.55 o 
   3   4   8      722.19      681.63      9.42 o 
   4   4   8     2738.95     2678.82     31.17 o 
   5   4   8       20.85       27.33      4.82 o 
   6   4   8     1421.18     1426.89     17.12 o 
   7   4   8      120.97      131.54      4.70 o 
   8   4   8      469.72      456.44     14.50 o 
   9   4   8      266.74      279.09      7.24 o 
  10   4   8      137.92      123.56      5.13 o 
 -12   5   8       71.02       75.74      4.53 o 
 -11   5   8      284.93      277.66      7.47 o 
 -10   5   8       77.05       77.31      4.19 o 
  -9   5   8      784.49      756.37     20.66 o 
  -8   5   8        1.10        2.69      2.77 o 
  -7   5   8     1418.60     1392.71     17.19 o 
  -6   5   8      388.09      402.27      8.24 o 
  -5   5   8     1605.69     1575.78     32.41 o 
  -4   5   8     3477.30     3421.60     28.42 o 
  -3   5   8      913.62      892.43     11.40 o 
  -2   5   8     1712.99     1680.95     13.36 o 
  -1   5   8      111.43      115.19      2.55 o 
   0   5   8     1582.88     1522.31     16.19 o 
   1   5   8      681.28      661.82      7.85 o 
   2   5   8     1840.79     1785.12     34.69 o 
   3   5   8     1569.00     1514.03     27.09 o 
   4   5   8       80.96       73.96      2.76 o 
   5   5   8      993.59      948.60     20.36 o 
   6   5   8      108.84      107.42      3.53 o 
   7   5   8      570.21      548.47      9.77 o 
   8   5   8        4.88        5.46      2.27 o 
   9   5   8      315.55      315.56      8.39 o 
  10   5   8       39.02       39.01      4.36 o 
 -12   6   8       84.82       75.00      4.42 o 
 -11   6   8      179.62      172.70      5.99 o 
 -10   6   8      579.52      573.20     19.83 o 
  -9   6   8      101.09       98.53      4.49 o 
  -8   6   8      406.76      377.88     14.78 o 
  -7   6   8        0.74       -1.17      2.45 o 
  -6   6   8     1031.55     1010.95     34.06 o 
  -5   6   8      290.04      277.19      8.74 o 
  -4   6   8     1340.20     1347.29     24.42 o 
  -3   6   8     1265.35     1244.81     15.59 o 
  -2   6   8      624.52      608.93      7.72 o 
  -1   6   8     1384.55     1369.19     13.33 o 
   0   6   8       33.79       34.41      2.03 o 
   1   6   8     2364.16     2354.90     33.21 o 
   2   6   8       60.16       61.92      4.73 o 
   3   6   8     1481.81     1453.50     24.91 o 
   4   6   8      205.06      196.06      4.02 o 
   5   6   8      350.38      349.73      7.98 o 
   6   6   8      815.54      811.14     14.49 o 
   7   6   8       36.78       37.22      2.32 o 
   8   6   8      349.42      357.75      7.84 o 
   9   6   8       30.84       26.40      3.45 o 
 -11   7   8       82.45       84.12      8.47 o 
 -10   7   8      324.92      324.27      8.41 o 
  -9   7   8      323.00      324.40     11.53 o 
  -8   7   8       48.17       48.23      4.02 o 
  -7   7   8      421.72      439.65      8.85 o 
  -6   7   8        0.90        2.36      2.45 o 
  -5   7   8     1145.00     1129.53     22.56 o 
  -4   7   8      212.42      202.64      5.69 o 
  -3   7   8     1141.86     1101.08     12.03 o 
  -2   7   8      719.04      681.89      8.74 o 
  -1   7   8      695.30      673.27     10.82 o 
   0   7   8     1620.30     1579.04     30.10 o 
   1   7   8      142.97      134.25      3.62 o 
   2   7   8      680.36      647.73     12.83 o 
   3   7   8        1.65        1.55      1.62 o 
   4   7   8      450.23      435.44      9.32 o 
   5   7   8      157.11      150.94      5.13 o 
   6   7   8      252.43      251.43      4.79 o 
   7   7   8      461.35      472.56     13.72 o 
   8   7   8       15.87       17.72      3.07 o 
   9   7   8      262.10      277.27      8.11 o 
 -10   8   8       41.32       36.62      3.65 o 
  -9   8   8      319.53      324.37     13.01 o 
  -8   8   8      209.47      229.28      6.82 o 
  -7   8   8      167.22      163.08     10.00 o 
  -6   8   8     1684.80     1611.26     56.68 o 
  -5   8   8       23.58       38.32      3.94 o 
  -4   8   8      543.28      556.81      9.95 o 
  -3   8   8       21.74       17.36      2.74 o 
  -2   8   8      573.48      583.80      8.44 o 
  -1   8   8      360.23      328.67      5.93 o 
   0   8   8      287.31      286.48      5.47 o 
   1   8   8      995.44      958.95     15.57 o 
   2   8   8       71.55       65.39      2.54 o 
   3   8   8      512.02      512.20      8.68 o 
   4   8   8       51.23       54.37      4.39 o 
   5   8   8      369.84      377.77      7.71 o 
   6   8   8       79.78       90.09      5.50 o 
   7   8   8      311.29      321.89      8.48 o 
   8   8   8       86.40       94.03      5.09 o 
 -10   9   8      175.79      191.29      7.78 o 
  -9   9   8        9.16        7.22      2.89 o 
  -8   9   8      177.57      169.30      8.81 o 
  -7   9   8      135.73      140.42      6.94 o 
  -6   9   8      178.21      184.75     14.73 o 
  -5   9   8      762.35      753.41     24.86 o 
  -4   9   8      185.88      188.69      6.04 o 
  -3   9   8      289.89      298.36      6.52 o 
  -2   9   8       17.71       13.48      2.01 o 
  -1   9   8      482.55      490.85     12.21 o 
   0   9   8      280.70      264.79      4.86 o 
   1   9   8      346.34      332.88      5.50 o 
   2   9   8      589.78      584.55      7.58 o 
   3   9   8      223.07      212.85      4.55 o 
   4   9   8      346.98      348.57      6.61 o 
   5   9   8       14.36        9.24      2.81 o 
   6   9   8      306.76      308.11      8.31 o 
   7   9   8       28.41       26.98      4.29 o 
  -9  10   8       96.56      107.56      5.70 o 
  -8  10   8        6.00        9.13      3.29 o 
  -7  10   8      225.05      235.19     12.14 o 
  -6  10   8      219.43      209.92      8.14 o 
  -5  10   8      182.28      186.52      7.74 o 
  -4  10   8      374.62      378.78      7.33 o 
  -3  10   8      153.24      150.95      4.64 o 
  -2  10   8      492.83      503.67      7.13 o 
  -1  10   8       13.50        7.28      1.93 o 
   0  10   8      266.91      282.86      5.23 o 
   1  10   8       78.41       72.51      2.83 o 
   2  10   8      232.24      261.45      6.44 o 
   3  10   8      160.66      160.31      6.00 o 
   4  10   8      117.07      106.84      4.57 o 
   5  10   8      216.40      214.16      7.07 o 
   6  10   8        2.36       -1.57      2.75 o 
  -7  11   8       17.96       13.08      3.29 o 
  -6  11   8      217.02      216.96     20.36 o 
  -5  11   8       50.77       57.09      5.91 o 
  -4  11   8      207.29      203.42      5.59 o 
  -3  11   8       84.07       92.96      3.97 o 
  -2  11   8       47.74       46.35      3.06 o 
  -1  11   8      208.29      222.74      4.79 o 
   0  11   8        2.75        2.81      1.97 o 
   1  11   8      240.25      260.89      6.15 o 
   2  11   8       72.78       69.54      3.59 o 
   3  11   8      213.54      237.26      9.62 o 
   4  11   8       66.68       64.73      3.77 o 
  -5  12   8      125.90      123.45      5.68 o 
  -4  12   8        4.98        7.80      2.94 o 
  -3  12   8      136.80      143.76      4.91 o 
  -2  12   8       58.38       55.01      3.79 o 
  -1  12   8        7.33        7.39      2.64 o 
   0  12   8      166.86      168.22      6.17 o 
   1  12   8        2.72       -2.11      2.80 o 
   2  12   8      205.56      207.33      5.83 o 
  -2 -12   9       99.42      109.56      6.59 o 
  -1 -12   9      190.57      180.61     17.73 o 
   0 -12   9        0.21        0.99      3.27 o 
   1 -12   9      192.16      205.38      8.29 o 
   2 -12   9       30.16       29.17      6.77 o 
   3 -12   9      199.47      210.73      6.93 o 
  -5 -11   9      276.62      289.39      7.63 o 
  -4 -11   9       16.31       21.21      3.77 o 
  -3 -11   9      272.10      270.39      7.31 o 
  -2 -11   9       46.62       56.32      9.57 o 
  -1 -11   9      149.51      161.75     17.47 o 
   0 -11   9      171.50      172.73     15.81 o 
   1 -11   9        7.95        8.23      3.05 o 
   2 -11   9      194.69      190.58      6.99 o 
   3 -11   9       16.28       18.77      2.21 o 
   4 -11   9      296.51      297.99      7.16 o 
   5 -11   9      138.54      139.95      5.50 o 
   6 -11   9      213.49      229.47      6.61 o 
  -6 -10   9      261.02      265.92      7.37 o 
  -5 -10   9        4.07        5.98      2.35 o 
  -4 -10   9      173.44      182.12      6.44 o 
  -3 -10   9        0.15       -0.96      2.05 o 
  -2 -10   9       39.01       34.03      3.12 o 
  -1 -10   9      189.18      192.01      7.51 o 
   0 -10   9       87.46      113.02      4.22 o 
   1 -10   9      294.56      289.26     12.40 o 
   2 -10   9       28.76       35.09      2.45 o 
   3 -10   9      421.36      434.01     16.09 o 
   4 -10   9        4.35        5.88      1.93 o 
   5 -10   9      275.07      293.95      6.36 o 
   6 -10   9        1.12        2.47      2.10 o 
   7 -10   9      231.05      227.48      6.56 o 
  -8  -9   9      188.29      198.83      8.30 o 
  -7  -9   9       80.38       72.22      5.77 o 
  -6  -9   9      206.64      202.15      9.61 o 
  -5  -9   9      399.99      433.49      8.83 o 
  -4  -9   9       22.07       19.69      2.38 o 
  -3  -9   9      596.13      590.30     10.57 o 
  -2  -9   9      368.51      356.52      4.71 o 
  -1  -9   9      358.50      357.10      8.39 o 
   0  -9   9      491.44      503.19     12.82 o 
   1  -9   9      363.53      361.30     10.33 o 
   2  -9   9      213.83      221.47      6.96 o 
   3  -9   9      165.72      182.75      5.86 o 
   4  -9   9      460.97      462.85     10.85 o 
   5  -9   9        0.08       -1.47      1.89 o 
   6  -9   9      154.28      154.10      5.22 o 
   7  -9   9       13.05        9.62      2.34 o 
   8  -9   9       79.50       82.50      4.19 o 
  -9  -8   9      222.56      241.05      9.23 o 
  -8  -8   9       47.63       56.14      4.84 o 
  -7  -8   9      399.18      396.52     10.90 o 
  -6  -8   9      118.74      118.40      5.70 o 
  -5  -8   9      363.99      349.25      9.09 o 
  -4  -8   9      511.40      535.55      9.25 o 
  -3  -8   9      155.02      158.27      3.05 o 
  -2  -8   9     1701.80     1686.64     21.46 o 
  -1  -8   9       20.76       17.51      1.60 o 
   0  -8   9      933.38      936.76     15.61 o 
   1  -8   9        1.51        3.44      1.04 o 
   2  -8   9      561.49      521.84      7.12 o 
   3  -8   9      668.12      685.94     15.59 o 
   4  -8   9      213.05      218.77      5.10 o 
   5  -8   9      519.79      524.93     13.32 o 
   6  -8   9        3.74        3.79      2.26 o 
   7  -8   9      531.69      521.05     11.87 o 
   8  -8   9       38.28       33.95      3.10 o 
   9  -8   9      135.06      134.97      6.99 o 
 -10  -7   9      209.54      215.23      8.91 o 
  -9  -7   9        2.27        1.74      3.19 o 
  -8  -7   9      587.38      588.91     13.70 o 
  -7  -7   9        4.33        7.17      4.43 o 
  -6  -7   9      550.75      522.56     11.77 o 
  -5  -7   9       27.09       17.94      1.77 o 
  -4  -7   9      256.31      256.32      5.20 o 
  -3  -7   9      307.27      302.59      4.16 o 
  -2  -7   9      336.63      332.91      4.33 o 
  -1  -7   9      929.42      943.08     14.35 o 
   0  -7   9        1.43        4.30      1.45 o 
   1  -7   9      984.21      903.80     23.81 o 
   2  -7   9      184.84      154.45      6.17 o 
   3  -7   9      410.86      394.01      9.21 o 
   4  -7   9      219.84      219.87      4.18 o 
   5  -7   9     1386.24     1337.85     30.24 o 
   6  -7   9      121.67      127.10      3.85 o 
   7  -7   9      129.55      131.51      3.92 o 
   8  -7   9      592.20      593.90     19.56 o 
   9  -7   9        0.09        0.55      2.24 o 
  10  -7   9      143.47      132.59      7.20 o 
 -10  -6   9      126.42      115.28      6.65 o 
  -9  -6   9      328.84      313.38     10.00 o 
  -8  -6   9      113.89      101.80      5.71 o 
  -7  -6   9      618.68      634.50     12.21 o 
  -6  -6   9      221.36      229.20      4.38 o 
  -5  -6   9       13.94       12.82      1.65 o 
  -4  -6   9       22.90       29.55      2.35 o 
  -3  -6   9        7.20       13.77      1.50 o 
  -2  -6   9      964.77      913.62     12.30 o 
  -1  -6   9      165.97      174.46      3.29 o 
   0  -6   9      774.06      762.72     16.60 o 
   1  -6   9      164.02      155.43      8.93 o 
   2  -6   9     1944.69     1917.72     21.55 o 
   3  -6   9      121.66      110.20      4.12 o 
   4  -6   9     1223.53     1144.24     20.43 o 
   5  -6   9        1.58        3.38      2.02 o 
   6  -6   9      552.76      504.43      9.16 o 
   7  -6   9       34.00       36.02      2.78 o 
   8  -6   9       23.64       32.95      2.53 o 
   9  -6   9      325.52      322.54      6.47 o 
 -11  -5   9      221.78      203.10     12.12 o 
 -10  -5   9       61.10       65.73      5.33 o 
  -9  -5   9      429.62      409.47     12.05 o 
  -8  -5   9      327.91      320.36      7.03 o 
  -7  -5   9      340.50      326.21      6.81 o 
  -6  -5   9      208.77      213.71      5.23 o 
  -5  -5   9        5.86        6.43      1.57 o 
  -4  -5   9       17.99       23.50      1.96 o 
  -3  -5   9     1408.38     1369.02     11.64 o 
  -2  -5   9      250.25      251.87      3.11 o 
  -1  -5   9      655.43      655.10      6.61 o 
   0  -5   9      946.34      909.09     24.16 o 
   1  -5   9     1641.06     1573.55     16.99 o 
   2  -5   9        5.42        8.79      2.14 o 
   3  -5   9      348.43      365.27      5.92 o 
   4  -5   9      245.71      219.70      8.92 o 
   5  -5   9     1087.60     1047.84     17.72 o 
   6  -5   9        0.81        0.26      2.34 o 
   7  -5   9      127.17      111.26      3.66 o 
   8  -5   9      174.02      191.55      4.87 o 
   9  -5   9      158.78      172.28      4.79 o 
  10  -5   9      277.56      279.74      6.29 o 
  11  -5   9        0.60        0.34      2.55 o 
 -11  -4   9        0.39        2.77      3.29 o 
 -10  -4   9      375.76      371.88      8.23 o 
  -9  -4   9       27.11       31.40      2.84 o 
  -8  -4   9      404.66      373.17     10.21 o 
  -7  -4   9      188.96      209.17      5.37 o 
  -6  -4   9      284.49      286.77      6.10 o 
  -5  -4   9     1167.94     1154.19     14.17 o 
  -4  -4   9      243.18      229.56      4.40 o 
  -3  -4   9     1569.33     1566.15     17.03 o 
  -2  -4   9      501.98      486.36      4.46 o 
  -1  -4   9     1464.93     1413.27     11.08 o 
   0  -4   9      367.13      372.20      6.20 o 
   1  -4   9      569.94      594.19      9.12 o 
   2  -4   9      996.43      994.56     13.26 o 
   3  -4   9       33.53       34.06      2.35 o 
   4  -4   9     1997.23     2024.95     20.96 o 
   5  -4   9     1098.98     1041.65     10.69 o 
   6  -4   9     2645.31     2661.00     25.89 o 
   7  -4   9      145.09      139.33      3.19 o 
   8  -4   9      266.30      256.90      5.60 o 
   9  -4   9      170.74      180.90      5.20 o 
  10  -4   9      140.27      131.34      5.28 o 
  11  -4   9      116.51      122.02      5.37 o 
 -12  -3   9       43.10       52.93      5.33 o 
 -11  -3   9      376.66      417.18      9.15 o 
 -10  -3   9       89.70       94.58      6.51 o 
  -9  -3   9      274.72      294.80      7.01 o 
  -8  -3   9        8.72       20.52      2.41 o 
  -7  -3   9      429.91      412.40      7.70 o 
  -6  -3   9      535.23      555.24      7.66 o 
  -5  -3   9      951.66      974.59     14.13 o 
  -4  -3   9     1778.42     1785.17     16.10 o 
  -3  -3   9      394.95      429.77      5.30 o 
  -2  -3   9     1855.39     1849.91     13.15 o 
  -1  -3   9      152.51      151.81      4.34 o 
   0  -3   9      343.04      321.40      5.45 o 
   1  -3   9      330.17      330.48      5.61 o 
   2  -3   9      806.57      796.48     12.92 o 
   3  -3   9     1501.17     1489.91     16.66 o 
   4  -3   9       57.62       55.25      2.69 o 
   5  -3   9     6957.38     6886.87     45.87 o 
   6  -3   9       27.61       43.34      4.57 o 
   7  -3   9     2664.25     2605.83     36.09 o 
   8  -3   9        2.91        3.15      1.40 o 
   9  -3   9      446.33      460.11      6.70 o 
  10  -3   9      128.56      137.62      5.43 o 
  11  -3   9       84.95       89.18      6.45 o 
 -12  -2   9      151.34      153.96      5.94 o 
 -11  -2   9       63.22       67.77      4.26 o 
 -10  -2   9      854.29      856.90     13.28 o 
  -9  -2   9        4.73       10.85      2.57 o 
  -8  -2   9     1624.50     1609.79     18.90 o 
  -7  -2   9       74.42       72.98      2.95 o 
  -6  -2   9     1165.78     1090.45      8.88 o 
  -5  -2   9      535.53      535.96      7.13 o 
  -4  -2   9     1138.11     1058.78     10.84 o 
  -3  -2   9      967.10      990.74      9.08 o 
  -2  -2   9      343.86      376.92      3.89 o 
  -1  -2   9     2545.12     2470.67     15.66 o 
   0  -2   9      435.58      417.58      6.05 o 
   1  -2   9     1139.44     1110.84     22.35 o 
   2  -2   9      797.54      842.61     13.28 o 
   3  -2   9     1364.65     1303.25     22.06 o 
   4  -2   9      784.13      763.00      6.98 o 
   5  -2   9     1224.90     1219.56     11.97 o 
   6  -2   9     3015.95     3052.63     25.27 o 
   7  -2   9      600.01      605.13      7.30 o 
   8  -2   9      485.27      473.60      6.58 o 
   9  -2   9       53.13       62.19      2.96 o 
  10  -2   9      237.05      241.86      5.67 o 
  11  -2   9      102.81      110.94      7.00 o 
 -12  -1   9      268.58      257.01      7.52 o 
 -11  -1   9      356.80      359.60      8.49 o 
 -10  -1   9      191.67      204.92      5.12 o 
  -9  -1   9      855.21      841.47     10.72 o 
  -8  -1   9      255.01      277.95      5.56 o 
  -7  -1   9     1788.20     1733.70     16.55 o 
  -6  -1   9       40.64       45.72      1.67 o 
  -5  -1   9     1508.94     1438.00     15.17 o 
  -4  -1   9        2.37        6.00      1.25 o 
  -3  -1   9     1609.80     1674.29     14.89 o 
  -2  -1   9     2160.88     2304.12     16.69 o 
  -1  -1   9     2171.82     2277.50     14.60 o 
   0  -1   9     3935.94     4046.94     26.71 o 
   1  -1   9        4.87        7.50      0.56 o 
   2  -1   9     2344.38     2319.02     28.70 o 
   3  -1   9       18.59       14.80      1.25 o 
   4  -1   9      968.81      928.63      7.49 o 
   5  -1   9      549.68      546.65      6.08 o 
   6  -1   9      873.32      874.26      9.92 o 
   7  -1   9      814.94      796.03      8.80 o 
   8  -1   9      180.14      177.05      3.99 o 
   9  -1   9      925.10      973.54     24.04 o 
  10  -1   9       71.86       71.42      3.36 o 
  11  -1   9      487.93      499.11      9.79 o 
 -12   0   9       13.40       11.97      3.36 o 
 -11   0   9      171.23      167.50      4.74 o 
 -10   0   9      127.76      143.44      5.03 o 
  -9   0   9      640.94      644.14      8.97 o 
  -8   0   9      847.93      826.19     10.12 o 
  -7   0   9      531.73      490.80      8.32 o 
  -6   0   9     2006.06     1985.72     15.44 o 
  -5   0   9      397.07      405.95      5.05 o 
  -4   0   9     2986.16     3047.02     24.56 o 
  -3   0   9       59.84       53.23      2.31 o 
  -2   0   9     1228.68     1165.67     23.65 o 
  -1   0   9      695.77      753.18      7.60 o 
   0   0   9     2786.78     3002.56     23.03 o 
   1   0   9     1105.66     1138.14      8.73 o 
   2   0   9        0.54        3.75      0.95 o 
   3   0   9     4042.82     4142.35     27.95 o 
   4   0   9      278.79      270.67      5.20 o 
   5   0   9     1477.16     1384.46     13.58 o 
   6   0   9      815.37      843.49      9.02 o 
   7   0   9      507.87      500.05      6.02 o 
   8   0   9      484.55      494.79     11.14 o 
   9   0   9      196.37      180.82      4.85 o 
  10   0   9      594.75      601.18      9.37 o 
  11   0   9        1.69        3.88      2.16 o 
 -12   1   9      216.98      223.26      7.02 o 
 -11   1   9       11.24        4.29      3.04 o 
 -10   1   9      417.19      400.64      6.93 o 
  -9   1   9      148.90      159.03      4.23 o 
  -8   1   9      863.30      858.73      8.41 o 
  -7   1   9      946.12      921.30     12.89 o 
  -6   1   9      808.65      807.03      8.00 o 
  -5   1   9      939.21      900.26      9.55 o 
  -4   1   9      671.39      710.48      9.36 o 
  -3   1   9      894.57      867.99     10.53 o 
  -2   1   9      120.98      100.08      3.00 o 
  -1   1   9     4382.75     4287.71     37.35 o 
   0   1   9     1419.04     1431.27     20.80 o 
   1   1   9      957.22      920.56     10.51 o 
   2   1   9     2444.11     2334.53     42.84 o 
   3   1   9      310.44      319.88      5.66 o 
   4   1   9     3826.03     3862.98     34.92 o 
   5   1   9        8.32        5.55      1.91 o 
   6   1   9      925.32      905.73     10.63 o 
   7   1   9       58.42       59.99      3.46 o 
   8   1   9      567.43      559.17      8.54 o 
   9   1   9      468.59      475.19      7.05 o 
  10   1   9      137.84      116.84      4.18 o 
  11   1   9      291.99      304.69      6.82 o 
 -12   2   9       12.54       16.56      3.11 o 
 -11   2   9      260.40      262.92      7.30 o 
 -10   2   9        0.80        2.48      1.54 o 
  -9   2   9      582.94      575.93      8.14 o 
  -8   2   9      276.72      290.71      4.44 o 
  -7   2   9      417.16      412.24      7.66 o 
  -6   2   9      532.85      521.87      6.68 o 
  -5   2   9     1014.81     1012.21     10.35 o 
  -4   2   9      917.21      873.92      7.90 o 
  -3   2   9       67.07       61.52      1.67 o 
  -2   2   9      647.28      594.65     12.90 o 
  -1   2   9      562.97      590.36     10.39 o 
   0   2   9     2037.49     1997.48     21.67 o 
   1   2   9       82.04       64.12      1.45 o 
   2   2   9     1834.53     1796.37     15.98 o 
   3   2   9     1722.09     1750.49     18.16 o 
   4   2   9     1235.99     1233.03     14.27 o 
   5   2   9     1123.94     1127.19     14.06 o 
   6   2   9       12.20        9.82      2.26 o 
   7   2   9      945.32      906.56     12.89 o 
   8   2   9      249.61      252.71      6.54 o 
   9   2   9      332.10      342.21      6.80 o 
  10   2   9      321.67      333.00      6.17 o 
  11   2   9       91.64       83.32      3.79 o 
 -12   3   9      290.34      289.86      8.00 o 
 -11   3   9      224.36      220.18      6.78 o 
 -10   3   9      616.48      616.69     10.98 o 
  -9   3   9       29.26       30.94      2.18 o 
  -8   3   9     1552.34     1509.66     15.45 o 
  -7   3   9        5.13        5.39      1.24 o 
  -6   3   9     1560.89     1572.11     24.70 o 
  -5   3   9     1094.93     1068.54     11.99 o 
  -4   3   9     1177.22     1188.20     16.78 o 
  -3   3   9     1501.88     1461.36     20.30 o 
  -2   3   9        2.97       10.32      2.26 o 
  -1   3   9     2414.71     2350.95     27.75 o 
   0   3   9     1282.01     1349.48     15.44 o 
   1   3   9     2911.33     2874.53     22.70 o 
   2   3   9     1404.29     1415.13     13.51 o 
   3   3   9     1936.06     1896.57     25.48 o 
   4   3   9     1837.78     1858.97     23.47 o 
   5   3   9       46.26       53.81      2.86 o 
   6   3   9      464.00      467.23      8.47 o 
   7   3   9       15.11       15.20      2.56 o 
   8   3   9      899.84      867.92     13.21 o 
   9   3   9       91.77      107.47      4.74 o 
  10   3   9      195.21      193.47      6.38 o 
 -12   4   9      215.28      212.88      6.93 o 
 -11   4   9      210.25      218.23      6.77 o 
 -10   4   9      490.09      477.90     18.01 o 
  -9   4   9      679.01      674.15      9.17 o 
  -8   4   9      102.28      102.70      2.79 o 
  -7   4   9     1085.01     1050.48     13.28 o 
  -6   4   9        0.92        0.30      1.35 o 
  -5   4   9     1269.20     1304.53     12.80 o 
  -4   4   9      663.10      658.25     10.45 o 
  -3   4   9     2237.96     2232.44     32.98 o 
  -2   4   9     1740.64     1743.82     15.90 o 
  -1   4   9      168.25      154.40      3.69 o 
   0   4   9     2939.14     2873.33     20.54 o 
   1   4   9       47.61       44.17      1.71 o 
   2   4   9     3511.62     3499.09     34.57 o 
   3   4   9      448.16      442.75      7.49 o 
   4   4   9     1336.35     1285.76     15.08 o 
   5   4   9      570.42      563.68      7.97 o 
   6   4   9      487.01      486.75      9.15 o 
   7   4   9     1622.18     1605.80     29.90 o 
   8   4   9       15.82       20.48      2.79 o 
   9   4   9      585.00      573.65     10.86 o 
  10   4   9       13.82        9.73      2.46 o 
 -12   5   9       24.35       20.76      3.23 o 
 -11   5   9      393.66      423.53      9.45 o 
 -10   5   9      120.35      131.22      5.27 o 
  -9   5   9      342.00      342.55      9.72 o 
  -8   5   9      400.49      405.12     10.54 o 
  -7   5   9      314.04      320.98      5.22 o 
  -6   5   9     1425.79     1386.93     23.43 o 
  -5   5   9        4.06       12.77      1.75 o 
  -4   5   9     3550.31     3666.48     40.51 o 
  -3   5   9       93.59       94.41      3.06 o 
  -2   5   9     1770.71     1760.44     16.30 o 
  -1   5   9      441.08      400.62      5.24 o 
   0   5   9      693.57      674.51     14.28 o 
   1   5   9     2415.50     2434.25     20.51 o 
   2   5   9       92.81       92.52      3.98 o 
   3   5   9     2147.36     2096.23     21.74 o 
   4   5   9      245.35      228.55      7.82 o 
   5   5   9      903.45      870.84     10.61 o 
   6   5   9      792.08      809.27     10.38 o 
   7   5   9      618.83      605.48      9.64 o 
   8   5   9      744.52      729.61     14.40 o 
   9   5   9      119.23      103.73      4.77 o 
  10   5   9      181.84      177.48      6.24 o 
 -11   6   9        4.01        8.80      4.16 o 
 -10   6   9      616.76      621.99     31.55 o 
  -9   6   9       48.60       45.01      3.48 o 
  -8   6   9      366.52      345.73      7.79 o 
  -7   6   9      179.16      179.92      5.62 o 
  -6   6   9      595.67      602.38     13.70 o 
  -5   6   9     1213.77     1167.02     21.35 o 
  -4   6   9       63.35       61.01      3.46 o 
  -3   6   9     2536.06     2542.79     37.30 o 
  -2   6   9        2.08       10.47      6.10 o 
  -1   6   9      839.63      828.17      9.49 o 
   0   6   9      884.83      857.33      9.72 o 
   1   6   9      910.84      887.87     14.21 o 
   2   6   9     1294.90     1311.33     38.30 o 
   3   6   9      184.91      178.05      3.93 o 
   4   6   9      642.27      621.81     12.03 o 
   5   6   9       16.55       16.01      1.94 o 
   6   6   9      864.83      868.04     12.86 o 
   7   6   9      221.77      233.83      5.05 o 
   8   6   9      374.26      348.27      6.21 o 
   9   6   9      105.71      116.35      7.45 o 
 -11   7   9      311.44      309.79     11.03 o 
 -10   7   9        0.18        5.28      2.88 o 
  -9   7   9      553.92      564.14     15.06 o 
  -8   7   9       54.87       59.60      3.92 o 
  -7   7   9      270.04      260.67      6.98 o 
  -6   7   9      436.76      418.93      9.48 o 
  -5   7   9      209.86      216.40      6.17 o 
  -4   7   9      480.06      438.60      9.96 o 
  -3   7   9       34.54       40.03      4.05 o 
  -2   7   9      995.45      992.62     11.21 o 
  -1   7   9       15.30       13.96      1.91 o 
   0   7   9     1032.85     1002.59     11.22 o 
   1   7   9      424.70      413.89      6.54 o 
   2   7   9      537.89      531.98      7.64 o 
   3   7   9      154.84      153.33      4.84 o 
   4   7   9       77.28       75.89      2.80 o 
   5   7   9      436.98      437.43      6.56 o 
   6   7   9        5.01        7.41      1.84 o 
   7   7   9      503.89      502.37      9.91 o 
   8   7   9       45.52       51.62      4.10 o 
 -10   8   9      170.00      168.54     10.12 o 
  -9   8   9        3.39        7.83      2.92 o 
  -8   8   9      432.56      437.98     15.72 o 
  -7   8   9       25.22       26.50      3.45 o 
  -6   8   9     1063.64     1078.31     41.30 o 
  -5   8   9      354.33      348.59      9.45 o 
  -4   8   9      487.33      488.81     13.03 o 
  -3   8   9      334.71      326.82      6.11 o 
  -2   8   9       58.73       62.09      3.84 o 
  -1   8   9     1174.13     1178.13     12.95 o 
   0   8   9      102.72       98.53      3.91 o 
   1   8   9     1010.79      991.77     20.76 o 
   2   8   9      349.69      358.55      8.11 o 
   3   8   9      238.46      235.19      4.88 o 
   4   8   9      400.95      387.14      7.10 o 
   5   8   9       18.12       13.89      2.23 o 
   6   8   9      488.07      506.10     15.71 o 
   7   8   9        0.47       10.57      3.26 o 
  -9   9   9      207.69      208.20     11.44 o 
  -8   9   9       12.68       10.93      4.07 o 
  -7   9   9      706.72      693.37     35.95 o 
  -6   9   9       43.78       41.16      3.94 o 
  -5   9   9      741.64      750.41     23.65 o 
  -4   9   9       73.96       71.28      4.19 o 
  -3   9   9      224.26      230.81      5.45 o 
  -2   9   9      405.86      401.82     10.57 o 
  -1   9   9       62.44       71.71      3.22 o 
   0   9   9      602.55      622.92      7.95 o 
   1   9   9        0.13        0.78      1.58 o 
   2   9   9      734.98      731.95     16.28 o 
   3   9   9       77.20       73.41      3.01 o 
   4   9   9      328.66      326.64      5.84 o 
   5   9   9      197.65      201.71      6.88 o 
   6   9   9       50.93       52.42      4.36 o 
  -8  10   9      218.80      211.27      7.84 o 
  -7  10   9       54.20       68.47      4.68 o 
  -6  10   9      478.19      516.85     13.02 o 
  -5  10   9        5.09       13.53      3.25 o 
  -4  10   9      498.00      497.14     11.79 o 
  -3  10   9       39.14       39.31      2.93 o 
  -2  10   9      407.38      422.59      9.49 o 
  -1  10   9      483.11      470.24      7.00 o 
   0  10   9      214.67      220.61      8.54 o 
   1  10   9      260.76      270.40      5.20 o 
   2  10   9        1.71       -0.91      1.70 o 
   3  10   9      307.60      300.51      6.69 o 
   4  10   9       12.66        7.76      2.95 o 
   5  10   9      264.15      259.53      9.42 o 
  -6  11   9       74.68       70.02      4.64 o 
  -5  11   9      188.26      190.91      6.73 o 
  -4  11   9       30.14       25.43      3.42 o 
  -3  11   9      261.30      252.59      6.17 o 
  -2  11   9       41.61       38.15      2.94 o 
  -1  11   9      271.27      276.35      5.47 o 
   0  11   9      103.98      107.33      4.14 o 
   1  11   9      181.42      176.56      5.16 o 
   2  11   9      133.81      151.99      4.97 o 
   3  11   9       16.33       22.20      2.81 o 
  -3  12   9       11.71       12.89      2.58 o 
  -2  12   9      137.89      158.01      6.08 o 
  -1  12   9       17.95       16.48      3.95 o 
   0  12   9      123.85      126.85      6.68 o 
   0 -12  10       84.64       88.95      6.06 o 
   1 -12  10      116.81      118.59      7.51 o 
  -4 -11  10      277.89      288.49      7.92 o 
  -3 -11  10       38.72       41.26      3.68 o 
  -2 -11  10      497.55      507.52     13.04 o 
  -1 -11  10        9.41       18.28      7.17 o 
   0 -11  10      285.66      284.50     35.50 o 
   1 -11  10       64.97       65.26      5.13 o 
   2 -11  10      135.16      136.04      5.10 o 
   3 -11  10       54.12       49.77      2.99 o 
   4 -11  10        8.38        5.28      2.00 o 
   5 -11  10      175.03      171.93      5.20 o 
  -6 -10  10      124.37      114.06      6.56 o 
  -5 -10  10      123.91      128.76      6.56 o 
  -4 -10  10       89.20      104.21      6.16 o 
  -3 -10  10      193.53      203.17      6.26 o 
  -2 -10  10       49.27       42.60      3.37 o 
  -1 -10  10      512.46      553.52     32.95 o 
   0 -10  10       16.83       20.56      4.64 o 
   1 -10  10      428.93      454.93      9.92 o 
   2 -10  10      122.32      122.93      4.77 o 
   3 -10  10      203.89      209.13      5.27 o 
   4 -10  10      127.22      114.04      4.11 o 
   5 -10  10       39.08       35.15      3.09 o 
   6 -10  10      188.46      185.56      6.03 o 
  -7  -9  10      182.51      172.02      7.49 o 
  -6  -9  10       21.71       25.76      2.86 o 
  -5  -9  10      336.36      338.05     11.27 o 
  -4  -9  10      101.58      112.13      3.90 o 
  -3  -9  10      158.78      157.06      4.36 o 
  -2  -9  10      565.84      532.70      6.86 o 
  -1  -9  10       49.49       39.81      2.45 o 
   0  -9  10      590.30      607.33     23.06 o 
   1  -9  10        6.26       11.15      4.46 o 
   2  -9  10      712.09      743.77     20.30 o 
   3  -9  10      129.74      118.15      5.50 o 
   4  -9  10      244.88      273.98      5.97 o 
   5  -9  10      170.24      156.93      7.68 o 
   6  -9  10       60.45       53.32      3.52 o 
   7  -9  10       68.48       75.19      4.12 o 
   8  -9  10       11.46        8.99      3.73 o 
  -8  -8  10      287.15      306.06     10.00 o 
  -7  -8  10       36.79       49.59      5.04 o 
  -6  -8  10      693.59      671.92     14.09 o 
  -5  -8  10        0.64        3.74      2.49 o 
  -4  -8  10      306.44      284.42      5.79 o 
  -3  -8  10       65.84       71.01      2.20 o 
  -2  -8  10      123.52      135.51      2.87 o 
  -1  -8  10      456.15      452.82      8.35 o 
   0  -8  10      192.83      198.24      5.36 o 
   1  -8  10      296.60      313.42      6.82 o 
   2  -8  10       12.34        8.50      2.10 o 
   3  -8  10      867.35      884.10     15.97 o 
   4  -8  10       50.65       58.03      3.74 o 
   5  -8  10      492.15      486.23     11.44 o 
   6  -8  10      125.37      115.99      4.71 o 
   7  -8  10      179.50      174.84      5.81 o 
   8  -8  10      155.22      150.05      5.56 o 
  -9  -7  10      141.41      148.41      7.26 o 
  -8  -7  10      286.60      298.40      9.65 o 
  -7  -7  10      554.43      594.43     13.36 o 
  -6  -7  10       76.74       85.21      5.31 o 
  -5  -7  10      658.41      675.23      9.08 o 
  -4  -7  10        8.47        8.64      1.48 o 
  -3  -7  10      426.42      400.72      5.09 o 
  -2  -7  10      627.00      583.55      7.07 o 
  -1  -7  10      363.65      359.80      7.37 o 
   0  -7  10      652.41      649.83     16.09 o 
   1  -7  10      422.09      435.15      7.95 o 
   2  -7  10      991.28      962.00     13.04 o 
   3  -7  10        0.29        2.52      1.70 o 
   4  -7  10      754.33      765.33     19.01 o 
   5  -7  10       38.55       29.79      2.89 o 
   6  -7  10      289.46      298.47      7.25 o 
   7  -7  10       69.89       67.24      3.08 o 
   8  -7  10       86.47       88.83      4.37 o 
   9  -7  10      123.36      126.34      5.18 o 
 -10  -6  10        0.03        0.82      3.25 o 
  -9  -6  10      307.65      302.09      9.98 o 
  -8  -6  10       58.49       64.14     11.27 o 
  -7  -6  10      561.12      551.22      9.43 o 
  -6  -6  10      422.95      437.56      8.45 o 
  -5  -6  10      462.35      438.39      6.78 o 
  -4  -6  10     1906.04     1909.91     17.64 o 
  -3  -6  10        0.89        2.60      1.21 o 
  -2  -6  10     1507.27     1502.20     18.27 o 
  -1  -6  10      146.57      144.34      2.90 o 
   0  -6  10     1102.80     1032.32     21.45 o 
   1  -6  10      383.82      396.83      7.78 o 
   2  -6  10      801.58      831.29     25.40 o 
   3  -6  10      577.00      577.64      9.72 o 
   4  -6  10      291.88      302.29      6.79 o 
   5  -6  10      599.52      564.14      9.83 o 
   6  -6  10       16.34       12.78      4.16 o 
   7  -6  10      193.34      191.51      4.84 o 
   8  -6  10      170.41      162.52      4.66 o 
   9  -6  10      176.60      191.97      6.46 o 
  10  -6  10      155.97      159.11      6.25 o 
 -10  -5  10      216.34      230.28      8.88 o 
  -9  -5  10        1.39       -0.52      2.15 o 
  -8  -5  10      591.19      578.82     17.40 o 
  -7  -5  10        1.23        5.26      1.95 o 
  -6  -5  10      448.79      446.54      7.09 o 
  -5  -5  10      291.98      297.96      5.49 o 
  -4  -5  10     1068.14     1042.37      9.99 o 
  -3  -5  10      762.18      793.37      7.47 o 
  -2  -5  10      476.57      485.81      4.91 o 
  -1  -5  10      943.99      914.75      8.44 o 
   0  -5  10       98.64       95.30      3.39 o 
   1  -5  10     1041.20     1050.04     12.95 o 
   2  -5  10      616.01      648.41      9.55 o 
   3  -5  10     1473.80     1476.32     17.32 o 
   4  -5  10       76.17       77.44      3.60 o 
   5  -5  10      605.61      618.81     13.27 o 
   6  -5  10      626.44      615.02     10.44 o 
   7  -5  10        7.64        4.96      1.74 o 
   8  -5  10      253.64      254.22      5.77 o 
   9  -5  10       59.68       61.17      3.24 o 
  10  -5  10      205.00      211.97      6.83 o 
 -11  -4  10      164.02      173.10      8.02 o 
 -10  -4  10      101.64      101.73      4.59 o 
  -9  -4  10      318.63      351.67      7.85 o 
  -8  -4  10       65.28       59.52      3.45 o 
  -7  -4  10      229.64      227.92      5.04 o 
  -6  -4  10       21.90       15.00      1.85 o 
  -5  -4  10       80.83       96.81      3.15 o 
  -4  -4  10     1068.02     1009.82     11.00 o 
  -3  -4  10     1144.50     1095.25      8.49 o 
  -2  -4  10      164.85      186.02      2.65 o 
  -1  -4  10      255.74      252.71      3.52 o 
   0  -4  10     1128.44     1115.10     13.04 o 
   1  -4  10       79.17       68.12      2.77 o 
   2  -4  10     1108.91     1071.76     12.99 o 
   3  -4  10        0.65        5.23      2.51 o 
   4  -4  10     1531.47     1516.92     17.75 o 
   5  -4  10       47.60       37.59      2.77 o 
   6  -4  10      116.05      122.75      4.52 o 
   7  -4  10      206.87      204.04      4.97 o 
   8  -4  10       61.70       55.18      2.95 o 
   9  -4  10      395.22      403.13      7.58 o 
  10  -4  10       25.03       21.61      2.46 o 
 -11  -3  10      265.17      245.82     10.03 o 
 -10  -3  10      409.87      418.11     10.21 o 
  -9  -3  10      216.99      201.85      7.63 o 
  -8  -3  10      172.81      178.79      4.61 o 
  -7  -3  10       15.11       11.59      1.75 o 
  -6  -3  10        4.00        4.48      2.91 o 
  -5  -3  10      863.03      877.76     10.15 o 
  -4  -3  10      138.44      150.98      3.65 o 
  -3  -3  10     1786.39     1733.49     14.12 o 
  -2  -3  10     1731.60     1693.89     11.84 o 
  -1  -3  10      213.16      222.38      3.67 o 
   0  -3  10       67.93       66.83      2.58 o 
   1  -3  10      765.31      748.95      9.69 o 
   2  -3  10        0.05        1.18      2.01 o 
   3  -3  10     1348.87     1295.04     40.43 o 
   4  -3  10      208.95      170.20      4.20 o 
   5  -3  10      203.80      175.68      4.95 o 
   6  -3  10       70.85       68.18      3.53 o 
   7  -3  10       65.48       71.27      4.11 o 
   8  -3  10      268.16      264.77      5.89 o 
   9  -3  10       12.65        8.91      2.04 o 
  10  -3  10      278.40      289.68      7.84 o 
  11  -3  10        2.69        2.59      2.67 o 
 -12  -2  10      237.58      229.21      6.03 o 
 -11  -2  10       40.46       53.63      3.28 o 
 -10  -2  10      626.18      605.60      9.34 o 
  -9  -2  10       37.55       45.69      2.82 o 
  -8  -2  10      798.72      787.69     10.23 o 
  -7  -2  10      239.12      233.85      4.99 o 
  -6  -2  10      156.06      150.19      3.88 o 
  -5  -2  10      479.85      472.48      6.84 o 
  -4  -2  10     1824.53     1748.35     16.09 o 
  -3  -2  10     2173.50     2207.90     18.82 o 
  -2  -2  10      999.76     1003.01      7.88 o 
  -1  -2  10     2561.37     2655.62     15.71 o 
   0  -2  10     2121.77     2054.11     17.48 o 
   1  -2  10      132.11      132.96      4.80 o 
   2  -2  10     1477.63     1518.00     20.75 o 
   3  -2  10       57.26       67.04      4.88 o 
   4  -2  10     1660.81     1533.52     44.80 o 
   5  -2  10       21.31       19.41      1.42 o 
   6  -2  10      103.75      102.67      2.92 o 
   7  -2  10      337.93      350.75      5.38 o 
   8  -2  10      246.83      239.57      6.21 o 
   9  -2  10      238.14      241.83      5.84 o 
  10  -2  10       17.79       18.78      2.88 o 
  11  -2  10      261.97      266.75      8.44 o 
 -12  -1  10        9.12        9.91      2.33 o 
 -11  -1  10      353.20      376.32     10.48 o 
 -10  -1  10       45.76       36.10      2.74 o 
  -9  -1  10      619.35      618.35      9.03 o 
  -8  -1  10        1.39        5.23      1.79 o 
  -7  -1  10      388.50      401.69      9.50 o 
  -6  -1  10      763.92      762.00      8.15 o 
  -5  -1  10        4.24        5.17      1.49 o 
  -4  -1  10     2115.43     2114.13     18.55 o 
  -3  -1  10       22.00       28.27      5.16 o 
  -2  -1  10     2833.70     2831.52     19.98 o 
  -1  -1  10       64.45       76.85      1.50 o 
   0  -1  10     2714.28     2840.40     18.22 o 
   1  -1  10     1238.74     1185.28     38.00 o 
   2  -1  10      945.69     1002.87     11.54 o 
   3  -1  10     3437.43     3368.57     27.03 o 
   4  -1  10       30.38       39.81      1.44 o 
   5  -1  10     3135.24     3107.48     23.21 o 
   6  -1  10       12.43       15.48      1.94 o 
   7  -1  10      945.14      942.51     10.00 o 
   8  -1  10      131.28      135.25      3.62 o 
   9  -1  10      331.56      323.55      7.38 o 
  10  -1  10      235.22      261.89     12.28 o 
  11  -1  10       62.07       68.56      4.51 o 
 -12   0  10      194.05      196.25      6.67 o 
 -11   0  10        5.89       -1.98      1.98 o 
 -10   0  10      320.46      331.43      6.51 o 
  -9   0  10       18.64       17.95      2.13 o 
  -8   0  10      289.82      280.30      5.56 o 
  -7   0  10      155.75      158.07      3.39 o 
  -6   0  10      889.79      908.57      9.16 o 
  -5   0  10      529.98      525.80      7.19 o 
  -4   0  10     1002.31     1022.37     12.26 o 
  -3   0  10     1039.78     1015.04     11.98 o 
  -2   0  10        6.83        8.11      0.99 o 
  -1   0  10      365.37      350.85      4.71 o 
   0   0  10       79.86       95.56      2.88 o 
   1   0  10     1296.10     1280.61     15.51 o 
   2   0  10      412.34      395.01      5.76 o 
   3   0  10     2149.20     2244.99     21.53 o 
   4   0  10     3700.89     3596.13     33.01 o 
   5   0  10     1641.13     1613.23     23.23 o 
   6   0  10     1467.91     1391.44     16.24 o 
   7   0  10      160.15      138.76      3.14 o 
   8   0  10      789.87      796.71     10.45 o 
   9   0  10        0.28       -0.56      1.84 o 
  10   0  10      306.89      314.02      6.72 o 
  11   0  10      178.70      199.45      7.59 o 
 -12   1  10       91.80      102.13      5.17 o 
 -11   1  10      120.84      110.76      4.99 o 
 -10   1  10       80.71       84.61      3.43 o 
  -9   1  10      753.22      726.33      9.73 o 
  -8   1  10        0.56       -1.20      1.71 o 
  -7   1  10      677.63      664.33      7.32 o 
  -6   1  10       65.07       61.62      2.17 o 
  -5   1  10     1673.21     1699.72     15.37 o 
  -4   1  10       61.22       64.74      2.84 o 
  -3   1  10      589.49      533.63     26.93 o 
  -2   1  10      854.40      843.25     10.52 o 
  -1   1  10       33.48       40.70      1.80 o 
   0   1  10     2017.75     1952.63     19.52 o 
   1   1  10      201.85      192.57      3.44 o 
   2   1  10     1844.21     1807.76     18.85 o 
   3   1  10       68.52       77.04      3.38 o 
   4   1  10     2563.18     2513.81     24.77 o 
   5   1  10      764.01      726.77     10.31 o 
   6   1  10      783.72      757.42      9.70 o 
   7   1  10      282.89      292.15      5.85 o 
   8   1  10        0.03        1.91      2.11 o 
   9   1  10      383.92      394.37      6.46 o 
  10   1  10       19.20       23.20      2.55 o 
 -12   2  10       60.86       62.59      4.30 o 
 -11   2  10      385.31      398.16      9.20 o 
 -10   2  10      325.21      325.38      7.94 o 
  -9   2  10      192.12      175.67      4.44 o 
  -8   2  10      728.76      701.62      8.18 o 
  -7   2  10        1.16        0.15      1.80 o 
  -6   2  10      967.54      976.04     11.56 o 
  -5   2  10        0.41        4.06      1.43 o 
  -4   2  10     1299.01     1264.99     20.19 o 
  -3   2  10      213.61      165.53     24.69 o 
  -2   2  10      767.05      760.11     11.81 o 
  -1   2  10     1882.17     1926.18     15.20 o 
   0   2  10        0.85        1.09      1.27 o 
   1   2  10     1680.30     1697.50     22.75 o 
   2   2  10        7.75        3.29      1.35 o 
   3   2  10     1433.11     1318.66     15.01 o 
   4   2  10      125.99      137.64      4.13 o 
   5   2  10      388.50      384.90      8.40 o 
   6   2  10       43.24       40.47      2.42 o 
   7   2  10      299.87      281.52      6.74 o 
   8   2  10      766.16      783.81     12.48 o 
   9   2  10        5.48        9.58      2.80 o 
  10   2  10      392.01      385.80      7.59 o 
 -12   3  10      289.92      272.28      7.89 o 
 -11   3  10        0.08        2.92      2.75 o 
 -10   3  10      590.46      594.89     16.36 o 
  -9   3  10      222.91      208.26      6.19 o 
  -8   3  10      433.36      438.84      6.21 o 
  -7   3  10      492.34      493.68      6.95 o 
  -6   3  10      225.35      213.26      6.48 o 
  -5   3  10     1063.97     1077.62     11.27 o 
  -4   3  10        3.03        1.80      1.11 o 
  -3   3  10     1568.83     1608.24     15.02 o 
  -2   3  10      211.72      211.26      4.87 o 
  -1   3  10     1119.45     1105.98     13.25 o 
   0   3  10     1443.74     1376.61     17.77 o 
   1   3  10      297.90      283.24      8.46 o 
   2   3  10     2457.31     2426.16     20.94 o 
   3   3  10        6.75       14.54      5.04 o 
   4   3  10     2284.79     2236.91     20.03 o 
   5   3  10       32.97       35.54      6.09 o 
   6   3  10      696.21      705.22     11.06 o 
   7   3  10      469.26      477.63      9.15 o 
   8   3  10      177.54      165.41      5.58 o 
   9   3  10      488.80      504.93     10.14 o 
  10   3  10        1.36        1.55      2.38 o 
 -12   4  10       37.65       30.62      3.87 o 
 -11   4  10      221.98      220.82      6.88 o 
 -10   4  10        5.95        3.63      3.46 o 
  -9   4  10      411.31      414.08     12.70 o 
  -8   4  10      175.94      182.62      5.35 o 
  -7   4  10      665.08      669.34      8.48 o 
  -6   4  10      376.27      366.70      5.88 o 
  -5   4  10      214.56      199.62      4.28 o 
  -4   4  10      632.19      631.44     13.56 o 
  -3   4  10       22.58       25.99      2.03 o 
  -2   4  10     2512.61     2520.59     21.63 o 
  -1   4  10        3.97        7.04      1.70 o 
   0   4  10     1458.61     1407.89     14.87 o 
   1   4  10      980.75      960.20      8.85 o 
   2   4  10     1121.42     1144.36     10.86 o 
   3   4  10     2360.97     2313.15     27.40 o 
   4   4  10        7.91        6.78      1.93 o 
   5   4  10     1088.63     1072.14     12.27 o 
   6   4  10       19.01       14.95      2.51 o 
   7   4  10      488.85      490.89     13.04 o 
   8   4  10      164.72      162.00      5.59 o 
   9   4  10      241.77      236.94      6.95 o 
 -11   5  10       21.31       22.29      4.36 o 
 -10   5  10      320.68      310.85     10.19 o 
  -9   5  10        9.84       11.76      2.47 o 
  -8   5  10      614.96      611.93     22.45 o 
  -7   5  10       33.85       32.63      2.26 o 
  -6   5  10      974.77      986.49     14.87 o 
  -5   5  10      457.22      451.34      7.36 o 
  -4   5  10      132.60      128.89      3.59 o 
  -3   5  10      880.81      884.16     10.20 o 
  -2   5  10       48.29       43.99      2.43 o 
  -1   5  10      831.96      811.09      8.59 o 
   0   5  10        0.17        1.73      1.80 o 
   1   5  10     1160.85     1128.32     11.09 o 
   2   5  10      529.95      529.38      7.55 o 
   3   5  10      471.15      478.39      8.33 o 
   4   5  10      497.33      457.00      8.35 o 
   5   5  10      194.35      200.34      6.84 o 
   6   5  10     1101.04     1044.19     19.08 o 
   7   5  10        0.10        1.43      1.89 o 
   8   5  10      366.82      380.48      7.30 o 
   9   5  10       49.17       49.02      3.63 o 
 -11   6  10      241.73      235.47     17.72 o 
 -10   6  10       96.88       86.21      6.24 o 
  -9   6  10      334.06      328.99      7.95 o 
  -8   6  10       33.67       26.91      3.09 o 
  -7   6  10      423.79      434.91      8.87 o 
  -6   6  10       60.91       60.75      2.54 o 
  -5   6  10      289.56      287.84      5.33 o 
  -4   6  10      446.99      433.07      6.72 o 
  -3   6  10      114.56      120.05      3.63 o 
  -2   6  10     1643.28     1594.98     33.50 o 
  -1   6  10        3.51        2.29      1.55 o 
   0   6  10     1943.63     1909.85     17.48 o 
   1   6  10        2.93        3.55      1.59 o 
   2   6  10     1609.57     1624.94     34.00 o 
   3   6  10      115.36      100.96      3.52 o 
   4   6  10      373.27      374.28      6.03 o 
   5   6  10      732.14      747.61     12.25 o 
   6   6  10       50.01       53.42      2.98 o 
   7   6  10      437.23      427.87      7.65 o 
   8   6  10       12.86       19.63      2.25 o 
 -10   7  10      153.68      146.41     10.55 o 
  -9   7  10      162.18      155.65      5.92 o 
  -8   7  10      257.54      253.03     11.39 o 
  -7   7  10        8.37        4.19      2.63 o 
  -6   7  10      598.32      627.18     14.17 o 
  -5   7  10       27.71       19.21      2.78 o 
  -4   7  10      226.40      230.21      6.72 o 
  -3   7  10      777.94      718.72     11.55 o 
  -2   7  10      479.49      453.70      7.30 o 
  -1   7  10     1489.54     1464.08     21.67 o 
   0   7  10      213.06      203.82      5.07 o 
   1   7  10     1248.56     1267.57     17.98 o 
   2   7  10        0.10        1.02      2.22 o 
   3   7  10      224.73      234.43     11.52 o 
   4   7  10       73.02       68.94      2.85 o 
   5   7  10      264.55      268.06      5.32 o 
   6   7  10      544.99      562.42     13.63 o 
   7   7  10      162.98      160.67      5.08 o 
   8   7  10      228.67      226.01      9.43 o 
  -9   8  10      112.01      114.49      5.37 o 
  -8   8  10      207.02      201.63      6.63 o 
  -7   8  10      473.63      449.23     14.25 o 
  -6   8  10       66.32       71.20      4.49 o 
  -5   8  10      864.68      917.79     36.21 o 
  -4   8  10       18.91       24.52      3.93 o 
  -3   8  10      319.19      312.46      7.55 o 
  -2   8  10      177.34      162.89      4.31 o 
  -1   8  10      596.40      593.09     12.26 o 
   0   8  10      742.15      730.84      9.65 o 
   1   8  10      144.60      143.91      4.17 o 
   2   8  10      747.82      754.22     15.67 o 
   3   8  10        0.88        4.47      1.88 o 
   4   8  10      550.47      552.71     11.03 o 
   5   8  10      182.89      179.59      5.17 o 
   6   8  10      580.82      629.60     15.56 o 
   7   8  10      140.97      153.54      6.42 o 
  -9   9  10      140.63      135.80      5.97 o 
  -8   9  10       39.17       53.97      4.26 o 
  -7   9  10      300.18      306.46      8.35 o 
  -6   9  10      293.19      287.24     12.50 o 
  -5   9  10      175.55      169.77      6.25 o 
  -4   9  10      332.16      329.92      8.21 o 
  -3   9  10       16.31       18.94      3.03 o 
  -2   9  10      398.85      391.37      8.49 o 
  -1   9  10      183.77      166.78      4.61 o 
   0   9  10      413.22      433.61     11.23 o 
   1   9  10      326.49      308.28      7.55 o 
   2   9  10      215.47      215.48      7.86 o 
   3   9  10      482.63      491.54     11.03 o 
   4   9  10       21.29       27.80      2.37 o 
   5   9  10      426.23      445.45     17.78 o 
  -7  10  10       68.29       69.70      4.75 o 
  -6  10  10      189.30      206.45      7.10 o 
  -5  10  10      163.09      148.58      6.00 o 
  -4  10  10      105.73      114.48      5.32 o 
  -3  10  10      318.94      320.92      8.24 o 
  -2  10  10        0.75        6.56      4.26 o 
  -1  10  10      558.29      565.37     13.79 o 
   0  10  10       30.44       36.82      2.89 o 
   1  10  10      273.61      295.32     10.80 o 
   2  10  10      107.27      103.41      4.08 o 
   3  10  10       90.28       81.55      4.72 o 
   4  10  10      195.75      192.07      8.14 o 
  -5  11  10      156.87      162.67      6.43 o 
  -4  11  10       51.20       53.11      4.19 o 
  -3  11  10      131.28      119.47      5.42 o 
  -2  11  10      243.17      240.47      7.57 o 
  -1  11  10       16.24       28.52      5.35 o 
   0  11  10      303.93      327.73     14.11 o 
   1  11  10        2.05        4.92      2.73 o 
   2  11  10      175.14      191.22      8.53 o 
  -3 -11  11       46.51       64.37     10.39 o 
  -2 -11  11      329.29      337.04     19.65 o 
  -1 -11  11      261.24      275.64     23.57 o 
   0 -11  11      120.14      133.35      7.17 o 
   1 -11  11      228.12      216.54     11.98 o 
   2 -11  11        5.69        5.11      2.44 o 
   3 -11  11      275.44      288.91      7.60 o 
  -5 -10  11      192.46      193.86      6.61 o 
  -4 -10  11        4.28        9.50      2.68 o 
  -3 -10  11      241.65      245.88      8.52 o 
  -2 -10  11       57.37       68.85      5.40 o 
  -1 -10  11      243.50      249.58      8.82 o 
   0 -10  11      142.93      152.24      5.57 o 
   1 -10  11      292.69      321.07     12.89 o 
   2 -10  11      230.76      229.93      7.23 o 
   3 -10  11        4.93        7.16      3.76 o 
   4 -10  11      274.48      276.20      6.40 o 
   5 -10  11       13.48        9.91      2.69 o 
  -6  -9  11      165.66      145.45      4.89 o 
  -5  -9  11       63.05       68.20      3.50 o 
  -4  -9  11      468.60      458.86      8.00 o 
  -3  -9  11       27.93       34.18      3.24 o 
  -2  -9  11      664.76      652.95     14.23 o 
  -1  -9  11      115.39      114.54      3.72 o 
   0  -9  11      506.66      521.59      9.44 o 
   1  -9  11       17.98       22.05      2.61 o 
   2  -9  11      206.46      204.94      9.78 o 
   3  -9  11      154.47      159.67      5.47 o 
   4  -9  11        8.87        7.24      2.01 o 
   5  -9  11      249.76      260.04      7.04 o 
   6  -9  11       58.76       54.55      3.81 o 
   7  -9  11      123.63      123.84      5.23 o 
  -8  -8  11      165.45      160.69     13.16 o 
  -7  -8  11      116.22      121.58      6.21 o 
  -6  -8  11      236.07      248.54      7.02 o 
  -5  -8  11      417.02      430.28      7.74 o 
  -4  -8  11      323.21      308.48      8.92 o 
  -3  -8  11      969.32      953.78     14.36 o 
  -2  -8  11        0.64        2.28      1.41 o 
  -1  -8  11      933.13      909.11     10.97 o 
   0  -8  11       59.39       66.63      3.49 o 
   1  -8  11      369.76      371.79     13.01 o 
   2  -8  11       48.27       40.40      5.35 o 
   3  -8  11        7.76        8.85      3.46 o 
   4  -8  11      367.38      389.51      8.33 o 
   5  -8  11        8.26       10.64      2.49 o 
   6  -8  11      527.02      539.45     14.78 o 
   7  -8  11        8.09        4.03      2.45 o 
   8  -8  11      190.11      189.20      8.91 o 
  -9  -7  11      182.12      167.20      7.78 o 
  -8  -7  11        6.76       14.95      3.70 o 
  -7  -7  11      567.09      554.75     10.77 o 
  -6  -7  11      179.43      189.41      5.91 o 
  -5  -7  11      724.50      726.90     14.29 o 
  -4  -7  11      414.38      408.98      5.97 o 
  -3  -7  11      639.35      653.94      6.98 o 
  -2  -7  11      942.51      906.69     11.63 o 
  -1  -7  11        7.03        9.05      1.30 o 
   0  -7  11     1296.63     1295.66     23.86 o 
   1  -7  11       37.33       39.20      2.83 o 
   2  -7  11      802.65      817.10     12.03 o 
   3  -7  11      350.05      338.86      7.39 o 
   4  -7  11      252.17      222.23      6.18 o 
   5  -7  11      249.52      256.10      6.79 o 
   6  -7  11      110.70       98.71      5.70 o 
   7  -7  11      332.90      325.92      8.05 o 
   8  -7  11        3.50        4.11      2.45 o 
  -9  -6  11       69.50       72.55      5.39 o 
  -8  -6  11      497.15      502.28     10.71 o 
  -7  -6  11        0.75        4.37      2.39 o 
  -6  -6  11      649.77      635.95      7.78 o 
  -5  -6  11        1.25       -0.52      1.64 o 
  -4  -6  11      666.06      649.06      7.67 o 
  -3  -6  11      136.77      143.68      3.01 o 
  -2  -6  11      750.65      751.10      9.08 o 
  -1  -6  11      387.90      370.91      8.34 o 
   0  -6  11      393.30      375.39      7.73 o 
   1  -6  11     2403.27     2311.59     24.03 o 
   2  -6  11       29.80       29.21      2.68 o 
   3  -6  11     1004.53     1012.49     13.64 o 
   4  -6  11       66.60       54.25      3.38 o 
   5  -6  11      678.27      676.84     15.41 o 
   6  -6  11       36.24       35.05      4.52 o 
   7  -6  11       25.23       24.26      3.96 o 
   8  -6  11      368.66      399.24      7.53 o 
   9  -6  11        1.67        3.07      2.45 o 
 -10  -5  11      185.91      184.34      8.14 o 
  -9  -5  11      147.36      149.71      4.65 o 
  -8  -5  11      216.37      211.70      5.33 o 
  -7  -5  11      642.04      649.46     10.53 o 
  -6  -5  11       72.15       79.61      4.18 o 
  -5  -5  11      474.69      435.30      6.93 o 
  -4  -5  11      186.74      199.72      3.54 o 
  -3  -5  11      299.40      288.70      5.07 o 
  -2  -5  11      357.09      372.67      4.93 o 
  -1  -5  11      338.86      343.01      4.39 o 
   0  -5  11      443.35      439.31      7.60 o 
   1  -5  11       45.27       47.35      2.80 o 
   2  -5  11     1156.59     1154.95     24.54 o 
   3  -5  11      102.99      104.28      5.02 o 
   4  -5  11      919.55      924.91     13.22 o 
   5  -5  11       18.73       16.33      2.59 o 
   6  -5  11      298.79      284.00      7.05 o 
   7  -5  11       40.57       35.34      2.50 o 
   8  -5  11       86.37       89.88      3.76 o 
   9  -5  11      288.58      295.35      8.58 o 
 -10  -4  11        3.71        3.47      2.04 o 
  -9  -4  11      272.38      275.17      6.16 o 
  -8  -4  11      163.96      169.06      4.67 o 
  -7  -4  11      312.30      306.63      6.03 o 
  -6  -4  11      987.58      985.46     11.57 o 
  -5  -4  11        6.83       10.11      1.78 o 
  -4  -4  11     1664.96     1594.32     15.47 o 
  -3  -4  11      539.02      544.41      5.83 o 
  -2  -4  11     1053.29      979.04      9.04 o 
  -1  -4  11       13.10       21.07      1.08 o 
   0  -4  11     1141.45     1166.19     13.76 o 
   1  -4  11      694.68      673.83      9.58 o 
   2  -4  11      274.40      262.76      7.41 o 
   3  -4  11     1125.56     1086.30     17.41 o 
   4  -4  11       43.33       39.94      3.03 o 
   5  -4  11      572.40      568.07      9.92 o 
   6  -4  11       73.85       72.03      3.80 o 
   7  -4  11       72.62       78.41      4.20 o 
   8  -4  11      100.23       97.22      5.62 o 
   9  -4  11      223.19      221.38      5.79 o 
  10  -4  11       57.41       57.30      3.40 o 
 -11  -3  11       16.20       21.61      2.67 o 
 -10  -3  11      464.45      456.82      8.19 o 
  -9  -3  11       21.24       21.28      2.39 o 
  -8  -3  11      512.57      477.77      7.89 o 
  -7  -3  11      306.65      320.78      8.83 o 
  -6  -3  11     1454.88     1429.22     16.95 o 
  -5  -3  11     1187.70     1199.15     12.81 o 
  -4  -3  11      551.69      565.81      7.68 o 
  -3  -3  11     2965.46     2900.87     21.22 o 
  -2  -3  11      177.01      174.94      2.45 o 
  -1  -3  11     1407.17     1317.87     18.22 o 
   0  -3  11      531.25      527.47      6.95 o 
   1  -3  11      331.79      333.26      6.01 o 
   2  -3  11      101.23      100.34      4.65 o 
   3  -3  11      431.06      411.90      9.54 o 
   4  -3  11      961.11      918.32     20.62 o 
   5  -3  11       42.92       46.48      3.23 o 
   6  -3  11      873.74      878.11     15.61 o 
   7  -3  11       45.15       48.92      3.18 o 
   8  -3  11      346.56      343.96      6.99 o 
   9  -3  11       87.02       89.37      3.86 o 
  10  -3  11      100.44       96.58      4.88 o 
 -11  -2  11      351.54      355.88      7.36 o 
 -10  -2  11       59.55       56.43      3.31 o 
  -9  -2  11      829.35      841.96     11.20 o 
  -8  -2  11       59.48       49.34      2.96 o 
  -7  -2  11      723.43      724.33      9.63 o 
  -6  -2  11      100.10      103.96      3.44 o 
  -5  -2  11     1507.16     1503.14     14.92 o 
  -4  -2  11        2.67        6.44      1.57 o 
  -3  -2  11      541.07      562.48      6.26 o 
  -2  -2  11     1394.51     1417.78     10.36 o 
  -1  -2  11       98.99      100.34      2.22 o 
   0  -2  11     1839.76     1846.02     16.34 o 
   1  -2  11      306.31      289.43      8.97 o 
   2  -2  11     2824.04     2811.76     34.22 o 
   3  -2  11      142.31      118.68      5.08 o 
   4  -2  11      397.12      390.95      9.33 o 
   5  -2  11      691.17      668.80     13.51 o 
   6  -2  11      162.53      181.88      5.53 o 
   7  -2  11      726.50      723.91     10.26 o 
   8  -2  11       14.59       21.11      2.50 o 
   9  -2  11      295.98      311.12      6.84 o 
  10  -2  11       50.23       47.48      5.19 o 
 -11  -1  11      148.10      149.61      4.79 o 
 -10  -1  11      124.22      143.38      4.53 o 
  -9  -1  11      327.73      324.89      6.48 o 
  -8  -1  11      165.55      160.67      4.42 o 
  -7  -1  11       10.72        9.69      1.89 o 
  -6  -1  11      201.55      214.07      3.84 o 
  -5  -1  11      261.55      236.47      4.83 o 
  -4  -1  11     1001.56      935.35     11.78 o 
  -3  -1  11       18.10       20.96      2.46 o 
  -2  -1  11      370.74      386.06      4.57 o 
  -1  -1  11     1448.99     1481.54     10.51 o 
   0  -1  11      436.69      457.30      5.31 o 
   1  -1  11     2386.75     2349.12     38.61 o 
   2  -1  11     1020.97     1017.60     16.63 o 
   3  -1  11      518.91      517.68      7.63 o 
   4  -1  11      319.08      319.09      4.73 o 
   5  -1  11        8.46        8.29      1.83 o 
   6  -1  11      417.74      414.97      8.60 o 
   7  -1  11      313.25      313.75      6.48 o 
   8  -1  11      722.05      754.96     11.70 o 
   9  -1  11       10.74        7.00      2.53 o 
  10  -1  11      423.47      424.36      9.84 o 
 -11   0  11       20.61       22.35      2.42 o 
 -10   0  11      358.98      347.77      6.84 o 
  -9   0  11       87.51       94.63      3.60 o 
  -8   0  11        9.50        9.02      1.90 o 
  -7   0  11      423.62      429.93      8.43 o 
  -6   0  11      659.89      676.04      9.83 o 
  -5   0  11     1469.30     1464.02     17.19 o 
  -4   0  11      245.52      237.18      5.26 o 
  -3   0  11     1345.83     1316.70     14.37 o 
  -2   0  11      257.00      262.95      4.66 o 
  -1   0  11      533.97      518.97      5.85 o 
   0   0  11      586.21      587.91      6.47 o 
   1   0  11      160.64      149.65      3.66 o 
   2   0  11      766.15      763.57      6.76 o 
   3   0  11      375.92      363.75      4.56 o 
   4   0  11       74.38       73.64      3.47 o 
   5   0  11      416.72      415.09      7.31 o 
   6   0  11       76.11       79.90      5.28 o 
   7   0  11      292.19      294.52      5.00 o 
   8   0  11      297.03      288.07      5.94 o 
   9   0  11      209.57      206.99      6.58 o 
  10   0  11       90.88       84.24      4.76 o 
 -12   1  11        7.32        4.05      2.82 o 
 -11   1  11      116.74      110.97      5.18 o 
 -10   1  11        0.13        0.88      1.70 o 
  -9   1  11      145.38      149.83      4.39 o 
  -8   1  11      206.29      209.28      5.15 o 
  -7   1  11       74.82       67.90      2.39 o 
  -6   1  11     1359.69     1346.88     12.09 o 
  -5   1  11        2.19        5.24      1.63 o 
  -4   1  11     2745.18     2736.62     26.60 o 
  -3   1  11       12.69       12.06      2.03 o 
  -2   1  11     1091.81     1114.05     11.58 o 
  -1   1  11      696.61      688.97      7.28 o 
   0   1  11      798.06      838.53      9.45 o 
   1   1  11      538.49      529.12      6.35 o 
   2   1  11      319.80      309.49      3.98 o 
   3   1  11     1401.56     1421.24     15.92 o 
   4   1  11       39.96       38.69      2.52 o 
   5   1  11      236.27      237.11      5.52 o 
   6   1  11      410.89      405.24      7.73 o 
   7   1  11      517.42      512.24      8.15 o 
   8   1  11      121.20      126.85      3.94 o 
   9   1  11      123.21      126.76      4.14 o 
  10   1  11      191.45      205.19      8.51 o 
 -11   2  11      101.22       97.80      4.95 o 
 -10   2  11      134.18      137.62      5.41 o 
  -9   2  11       17.96       19.74      2.04 o 
  -8   2  11      163.40      164.05      4.33 o 
  -7   2  11      543.36      527.18      7.29 o 
  -6   2  11      217.50      220.07      4.47 o 
  -5   2  11     2332.61     2376.26     20.60 o 
  -4   2  11      216.15      196.78      9.84 o 
  -3   2  11      859.67      831.14     11.00 o 
  -2   2  11        8.89        6.76      2.70 o 
  -1   2  11     1341.20     1334.92     13.39 o 
   0   2  11      328.98      324.98      5.45 o 
   1   2  11     1716.91     1712.41     14.77 o 
   2   2  11     1597.21     1511.25     17.87 o 
   3   2  11     1147.34     1164.46     12.29 o 
   4   2  11     1419.76     1386.68     19.85 o 
   5   2  11       50.19       49.89      2.89 o 
   6   2  11      391.03      409.92      7.08 o 
   7   2  11       15.35       12.31      2.24 o 
   8   2  11      284.27      276.02      7.10 o 
   9   2  11      149.85      155.06      5.64 o 
  10   2  11       76.02       73.19      3.60 o 
 -11   3  11      200.98      197.73     12.02 o 
 -10   3  11       67.73       63.49      4.10 o 
  -9   3  11      273.39      276.19      7.24 o 
  -8   3  11      113.03      109.40      3.33 o 
  -7   3  11      366.26      388.16      8.01 o 
  -6   3  11      253.82      253.29      5.96 o 
  -5   3  11      602.29      603.82      7.96 o 
  -4   3  11      554.23      541.08     23.25 o 
  -3   3  11      326.73      349.71      5.80 o 
  -2   3  11     1410.46     1398.97     16.02 o 
  -1   3  11      194.91      194.05      5.20 o 
   0   3  11     1849.02     1820.90     19.85 o 
   1   3  11       14.64       13.46      1.73 o 
   2   3  11     1653.64     1651.37     15.91 o 
   3   3  11      700.24      691.54     11.65 o 
   4   3  11     1997.95     1982.19     18.61 o 
   5   3  11      123.90      126.34      6.07 o 
   6   3  11      288.35      258.27      6.50 o 
   7   3  11      516.40      540.91     10.04 o 
   8   3  11        5.30       10.71      3.10 o 
   9   3  11      217.38      215.82     10.16 o 
 -11   4  11      190.73      193.10      6.68 o 
 -10   4  11      121.39      128.57      6.88 o 
  -9   4  11       12.60       10.36      3.48 o 
  -8   4  11      388.47      392.15     11.90 o 
  -7   4  11        4.14        6.45      1.90 o 
  -6   4  11      862.73      867.33     11.18 o 
  -5   4  11      164.56      152.62      3.90 o 
  -4   4  11      699.08      679.21      8.73 o 
  -3   4  11      550.74      574.44      9.70 o 
  -2   4  11      215.84      227.39      4.82 o 
  -1   4  11      852.50      827.12     15.70 o 
   0   4  11      202.26      196.76      4.45 o 
   1   4  11     1290.61     1192.22     16.90 o 
   2   4  11       11.61       13.32      2.62 o 
   3   4  11     1101.62     1081.29     18.97 o 
   4   4  11      195.63      187.92      5.23 o 
   5   4  11      913.09      861.77     12.76 o 
   6   4  11      154.40      168.65      4.70 o 
   7   4  11       74.24       71.97      4.62 o 
   8   4  11      425.64      456.24      9.60 o 
   9   4  11        0.00       -0.86      2.27 o 
 -11   5  11       31.99       38.64      5.07 o 
 -10   5  11      201.80      209.90      8.71 o 
  -9   5  11      129.64      119.95      6.61 o 
  -8   5  11      144.10      141.50      5.11 o 
  -7   5  11      479.77      486.45      9.81 o 
  -6   5  11      100.32      110.98      3.43 o 
  -5   5  11      691.88      709.69     10.99 o 
  -4   5  11       34.76       32.30      2.27 o 
  -3   5  11      996.47      976.95     11.24 o 
  -2   5  11      317.99      309.50      5.75 o 
  -1   5  11      371.70      376.84      8.56 o 
   0   5  11      830.45      799.41     11.98 o 
   1   5  11       97.31       89.91      3.15 o 
   2   5  11     1271.31     1231.90     18.03 o 
   3   5  11       87.34       85.78      3.74 o 
   4   5  11      446.43      445.53      8.33 o 
   5   5  11       27.96       40.25      4.63 o 
   6   5  11      491.48      490.70      8.15 o 
   7   5  11      216.50      233.29      6.00 o 
   8   5  11       87.69       79.82      3.72 o 
 -10   6  11       30.19       29.59      4.74 o 
  -9   6  11      176.16      177.77      5.98 o 
  -8   6  11       60.51       65.20      3.94 o 
  -7   6  11      190.09      177.48      5.83 o 
  -6   6  11       24.00       31.91      3.10 o 
  -5   6  11       15.63       16.50      1.87 o 
  -4   6  11      579.33      572.29      8.22 o 
  -3   6  11       34.75       32.55      2.39 o 
  -2   6  11      746.92      734.34     10.27 o 
  -1   6  11      230.78      233.87     11.63 o 
   0   6  11      637.04      628.68      7.98 o 
   1   6  11      620.82      606.68      8.32 o 
   2   6  11      256.21      240.52      4.93 o 
   3   6  11      502.81      506.13      8.03 o 
   4   6  11      147.56      148.71      4.02 o 
   5   6  11      608.94      608.99      9.17 o 
   6   6  11       39.55       42.75      2.80 o 
   7   6  11      218.62      224.31      5.69 o 
   8   6  11      142.53      150.49      4.85 o 
 -10   7  11      168.56      166.61     10.13 o 
  -9   7  11        5.56        3.79      2.74 o 
  -8   7  11      224.66      223.01     10.12 o 
  -7   7  11       99.49      102.48      4.87 o 
  -6   7  11      126.00      129.69      7.15 o 
  -5   7  11      110.68      118.88      4.90 o 
  -4   7  11       21.13        9.26      3.70 o 
  -3   7  11      625.77      623.05     10.86 o 
  -2   7  11       31.56       34.19      3.23 o 
  -1   7  11      754.81      732.40     17.35 o 
   0   7  11      113.78      113.08      4.69 o 
   1   7  11      696.80      698.24     24.01 o 
   2   7  11      311.76      306.98      7.99 o 
   3   7  11       88.82       81.74      3.92 o 
   4   7  11      259.43      259.85      5.31 o 
   5   7  11        3.02        3.15      1.86 o 
   6   7  11      284.00      286.86      6.93 o 
   7   7  11       43.65       46.31      3.34 o 
  -9   8  11      226.32      234.01      7.42 o 
  -8   8  11        5.91        2.87      2.99 o 
  -7   8  11      348.92      355.07     17.53 o 
  -6   8  11      126.76      128.09      5.55 o 
  -5   8  11      164.33      180.15      8.73 o 
  -4   8  11      256.39      250.06      7.03 o 
  -3   8  11        3.60        6.44      4.46 o 
  -2   8  11      525.75      494.68     10.86 o 
  -1   8  11        2.90        3.59      2.44 o 
   0   8  11      525.15      525.56      9.99 o 
   1   8  11      194.55      180.84      5.87 o 
   2   8  11      351.97      348.60     11.94 o 
   3   8  11      193.99      196.93      5.37 o 
   4   8  11      135.22      134.71      4.63 o 
   5   8  11      299.55      290.88      7.18 o 
   6   8  11        3.78        6.82      3.16 o 
  -8   9  11      172.97      182.10      6.71 o 
  -7   9  11        3.24        1.47      3.37 o 
  -6   9  11      155.80      165.87     10.13 o 
  -5   9  11      123.84      114.57     10.39 o 
  -4   9  11      169.34      174.67      8.65 o 
  -3   9  11      397.26      381.06      8.85 o 
  -2   9  11      131.87      123.52      5.27 o 
  -1   9  11      539.83      531.87     10.42 o 
   0   9  11       12.56       11.50      2.78 o 
   1   9  11      443.42      447.86     10.32 o 
   2   9  11        8.36        9.63      2.28 o 
   3   9  11      449.43      427.74     12.49 o 
   4   9  11      117.28      126.12      4.95 o 
   5   9  11      138.94      137.03      6.62 o 
  -6  10  11        0.51       -2.66      3.77 o 
  -5  10  11      257.31      262.32      7.86 o 
  -4  10  11       42.07       39.00      3.90 o 
  -3  10  11      441.57      436.93     13.32 o 
  -2  10  11      294.57      297.21     12.55 o 
  -1  10  11      311.13      309.38     16.46 o 
   0  10  11      268.35      286.69      7.54 o 
   1  10  11       27.62       30.57      4.06 o 
   2  10  11      270.60      277.22      7.64 o 
   3  10  11        6.72        6.11      2.93 o 
  -3  11  11        0.78        2.74      2.90 o 
  -2  11  11      223.84      232.54      7.30 o 
  -1  11  11       60.92       65.54      4.12 o 
   0  11  11      151.41      165.99      6.29 o 
  -4 -10  12      195.03      211.30     11.50 o 
  -3 -10  12       41.84       44.53      6.02 o 
  -2 -10  12      245.92      236.26      8.79 o 
  -1 -10  12        2.84       -1.96      3.31 o 
   0 -10  12      237.10      246.49     10.59 o 
   1 -10  12       51.42       43.94      3.48 o 
   2 -10  12      247.17      280.87      7.40 o 
   3 -10  12      154.92      149.83      5.86 o 
   4 -10  12       52.95       57.68      4.80 o 
  -6  -9  12      273.38      284.98      8.40 o 
  -5  -9  12       81.87       80.56      4.59 o 
  -4  -9  12      299.14      322.56     10.55 o 
  -3  -9  12      415.89      412.96     14.05 o 
  -2  -9  12      123.39      127.28      4.93 o 
  -1  -9  12      483.27      479.85      7.79 o 
   0  -9  12        2.16        2.92      2.26 o 
   1  -9  12      639.33      677.09     18.08 o 
   2  -9  12       55.41       58.70      3.76 o 
   3  -9  12      409.99      418.66     14.05 o 
   4  -9  12      194.21      190.09      7.49 o 
   5  -9  12       57.33       64.40      4.08 o 
   6  -9  12      267.26      251.57      7.33 o 
  -7  -8  12      262.45      261.54     11.46 o 
  -6  -8  12       11.19        9.85      2.40 o 
  -5  -8  12      563.31      596.85      9.34 o 
  -4  -8  12        4.43       10.46      2.83 o 
  -3  -8  12      673.93      662.46      9.41 o 
  -2  -8  12      248.43      243.92      5.32 o 
  -1  -8  12      387.80      390.78     12.10 o 
   0  -8  12      531.50      522.56     10.41 o 
   1  -8  12       55.74       61.80      3.62 o 
   2  -8  12      915.75      918.09     14.57 o 
   3  -8  12        4.18        5.26      2.81 o 
   4  -8  12      483.29      493.07      9.77 o 
   5  -8  12      186.10      186.85      6.14 o 
   6  -8  12      200.39      231.69      6.99 o 
   7  -8  12      322.03      312.08     10.93 o 
  -8  -7  12       80.27       85.79      4.75 o 
  -7  -7  12      307.21      294.92      7.79 o 
  -6  -7  12      394.86      386.29      8.59 o 
  -5  -7  12       78.85       66.37      5.15 o 
  -4  -7  12     1037.51     1084.33     14.47 o 
  -3  -7  12        2.35        3.28      1.76 o 
  -2  -7  12      600.69      588.29      8.40 o 
  -1  -7  12      104.65      107.97      3.62 o 
   0  -7  12      555.72      560.73      9.58 o 
   1  -7  12      423.16      403.94      8.07 o 
   2  -7  12       77.33       82.96      3.96 o 
   3  -7  12      809.84      809.02     12.45 o 
   4  -7  12        5.28       10.30      3.06 o 
   5  -7  12      400.34      388.39      8.64 o 
   6  -7  12       74.79       73.74      4.24 o 
   7  -7  12      255.51      261.91      7.50 o 
   8  -7  12      230.84      238.63      7.33 o 
  -9  -6  12        0.33        1.57      2.63 o 
  -8  -6  12      343.57      345.76      8.49 o 
  -7  -6  12      154.12      144.77      4.42 o 
  -6  -6  12      300.50      273.68      4.99 o 
  -5  -6  12      576.47      590.86      7.60 o 
  -4  -6  12      287.95      257.15      5.33 o 
  -3  -6  12      843.13      850.69     11.65 o 
  -2  -6  12       11.40       13.67      2.26 o 
  -1  -6  12      644.85      665.72      8.92 o 
   0  -6  12        0.71        1.44      1.96 o 
   1  -6  12      359.90      394.32      7.66 o 
   2  -6  12      448.06      461.61      8.57 o 
   3  -6  12       58.78       56.32      4.30 o 
   4  -6  12      833.02      844.75     15.79 o 
   5  -6  12       57.18       68.38      3.93 o 
   6  -6  12      489.35      471.03      9.66 o 
   7  -6  12       53.25       51.82      3.08 o 
   8  -6  12      224.41      239.53      6.03 o 
  -9  -5  12      252.91      264.19      6.20 o 
  -8  -5  12       48.56       61.76      3.23 o 
  -7  -5  12      477.15      493.32      8.08 o 
  -6  -5  12      226.14      219.57      5.21 o 
  -5  -5  12      893.35      881.89      9.55 o 
  -4  -5  12      934.18      924.25      9.35 o 
  -3  -5  12      286.90      259.17      4.38 o 
  -2  -5  12      828.07      831.79      8.32 o 
  -1  -5  12        5.77        2.98      1.59 o 
   0  -5  12      889.88      934.94     10.91 o 
   1  -5  12      243.72      228.61      5.56 o 
   2  -5  12       35.42       40.74      2.70 o 
   3  -5  12      586.83      550.67     11.95 o 
   4  -5  12      243.71      235.44     10.90 o 
   5  -5  12      580.67      581.70     10.56 o 
   6  -5  12       64.56       64.85      3.91 o 
   7  -5  12      182.99      182.22      7.79 o 
   8  -5  12       22.79       22.58      2.85 o 
   9  -5  12      168.67      172.46      5.31 o 
 -10  -4  12      123.70      131.66      4.62 o 
  -9  -4  12        2.38        1.73      2.10 o 
  -8  -4  12      442.62      432.85      7.70 o 
  -7  -4  12       12.31       22.21      2.37 o 
  -6  -4  12     1185.37     1212.07     13.58 o 
  -5  -4  12      254.81      238.43      5.12 o 
  -4  -4  12     1594.61     1566.35     13.76 o 
  -3  -4  12      641.89      622.65      6.47 o 
  -2  -4  12      743.57      715.72      7.39 o 
  -1  -4  12     1179.94     1155.99     12.21 o 
   0  -4  12       69.59       61.99      4.59 o 
   1  -4  12      944.99      955.91     12.33 o 
   2  -4  12      201.06      196.11      6.79 o 
   3  -4  12      561.72      562.99     11.91 o 
   4  -4  12      500.36      532.70     11.82 o 
   5  -4  12      265.68      256.94      8.19 o 
   6  -4  12      478.37      496.26      9.79 o 
   7  -4  12       10.25       10.20      2.26 o 
   8  -4  12      337.47      341.46      7.22 o 
   9  -4  12       59.89       69.90      3.68 o 
 -10  -3  12      173.75      174.98      5.22 o 
  -9  -3  12      604.14      628.25      9.69 o 
  -8  -3  12       34.35       33.55      2.71 o 
  -7  -3  12      943.31      929.07     12.42 o 
  -6  -3  12        4.13        3.37      2.19 o 
  -5  -3  12      606.17      633.19      8.65 o 
  -4  -3  12      148.63      143.39      4.19 o 
  -3  -3  12     1022.20     1011.31      9.58 o 
  -2  -3  12      112.87      110.11      2.55 o 
  -1  -3  12      669.18      664.70      8.17 o 
   0  -3  12     1471.57     1340.15     13.35 o 
   1  -3  12       11.42        1.50      2.31 o 
   2  -3  12      930.22      954.77     16.13 o 
   3  -3  12        0.32        4.34      7.70 o 
   4  -3  12      975.73      968.23     16.75 o 
   5  -3  12      231.89      221.97      7.55 o 
   6  -3  12      217.75      217.62      8.79 o 
   7  -3  12      360.91      378.79      7.35 o 
   8  -3  12       93.59       86.41      4.00 o 
   9  -3  12      342.63      358.11      7.56 o 
 -11  -2  12      337.20      355.98      7.53 o 
 -10  -2  12       71.29       75.04      4.27 o 
  -9  -2  12      650.47      625.67      9.58 o 
  -8  -2  12      508.69      508.64      8.27 o 
  -7  -2  12      469.96      463.83      7.67 o 
  -6  -2  12      757.90      762.83      9.90 o 
  -5  -2  12       64.37       73.67      2.98 o 
  -4  -2  12      662.08      629.36      9.33 o 
  -3  -2  12      352.69      385.97      5.07 o 
  -2  -2  12     1940.72     1970.06     15.31 o 
  -1  -2  12     1302.07     1250.23     11.84 o 
   0  -2  12      570.76      555.11      9.82 o 
   1  -2  12     1975.97     1850.92     25.20 o 
   2  -2  12      449.07      441.09     12.39 o 
   3  -2  12      943.38      915.55     18.57 o 
   4  -2  12       16.36       10.88      2.70 o 
   5  -2  12      179.26      189.42     12.99 o 
   6  -2  12      109.07      109.46      7.76 o 
   7  -2  12      479.46      463.76     10.01 o 
   8  -2  12      203.26      213.45      5.72 o 
   9  -2  12       79.88       80.53      3.93 o 
 -11  -1  12        0.70        5.70      2.23 o 
 -10  -1  12      326.99      339.63      6.99 o 
  -9  -1  12       21.46       21.05      2.41 o 
  -8  -1  12      987.69      988.19     12.18 o 
  -7  -1  12      551.96      523.74      8.12 o 
  -6  -1  12      545.20      519.26      6.58 o 
  -5  -1  12     1506.44     1505.20     17.21 o 
  -4  -1  12       22.80       24.97      2.32 o 
  -3  -1  12     1774.21     1675.03     14.82 o 
  -2  -1  12       16.12       20.85      1.12 o 
  -1  -1  12     1509.95     1589.96     11.43 o 
   0  -1  12       30.16       31.84      1.54 o 
   1  -1  12     1558.41     1546.69     27.34 o 
   2  -1  12      548.26      517.23      7.11 o 
   3  -1  12      542.25      544.69      7.71 o 
   4  -1  12      718.68      716.15      9.69 o 
   5  -1  12       39.77       36.66      3.56 o 
   6  -1  12      438.54      454.27     14.45 o 
   7  -1  12      114.99      117.44      4.88 o 
   8  -1  12      495.91      488.93     10.07 o 
   9  -1  12       13.27       15.23      2.82 o 
 -11   0  12      130.64      130.71      5.58 o 
 -10   0  12        6.26        3.96      2.00 o 
  -9   0  12      582.08      577.22      9.69 o 
  -8   0  12       21.72       24.29      2.45 o 
  -7   0  12     1729.40     1705.03     17.17 o 
  -6   0  12       21.84       22.03      3.17 o 
  -5   0  12     1697.78     1667.59     18.60 o 
  -4   0  12      561.92      562.39     11.12 o 
  -3   0  12      603.66      546.35     33.98 o 
  -2   0  12     1504.13     1461.41     17.58 o 
  -1   0  12       46.16       46.91      2.19 o 
   0   0  12      962.71      964.02      8.21 o 
   1   0  12        6.39        8.44      1.39 o 
   2   0  12      638.10      648.74      7.97 o 
   3   0  12      608.02      580.98     10.54 o 
   4   0  12      330.71      333.78      6.32 o 
   5   0  12      854.95      840.23     11.52 o 
   6   0  12       11.12       10.56      2.11 o 
   7   0  12      662.03      681.28      9.66 o 
   8   0  12        1.02       -1.90      2.50 o 
   9   0  12      199.48      199.86      8.29 o 
 -11   1  12       85.43       83.85      4.73 o 
 -10   1  12      317.16      314.99      6.53 o 
  -9   1  12       52.09       41.02      2.83 o 
  -8   1  12      428.69      450.99      7.56 o 
  -7   1  12        0.76        2.34      1.54 o 
  -6   1  12      868.16      892.09     10.24 o 
  -5   1  12      187.20      190.73      4.29 o 
  -4   1  12      436.33      426.84      7.59 o 
  -3   1  12      225.13      219.83      8.75 o 
  -2   1  12       33.77       31.99      2.86 o 
  -1   1  12     1361.40     1344.19     13.56 o 
   0   1  12      114.16      114.46      3.25 o 
   1   1  12     1044.63      991.98     11.01 o 
   2   1  12      356.44      354.96      5.76 o 
   3   1  12      317.97      309.82      5.47 o 
   4   1  12      201.47      188.79      4.88 o 
   5   1  12      503.65      509.06      8.65 o 
   6   1  12      418.69      421.33      8.07 o 
   7   1  12       38.29       34.45      2.58 o 
   8   1  12      344.64      355.40      8.09 o 
   9   1  12        1.38        2.26      3.03 o 
 -11   2  12       38.39       40.01      3.84 o 
 -10   2  12      131.93      130.42      5.49 o 
  -9   2  12      248.95      241.70      5.55 o 
  -8   2  12        7.83       10.38      2.17 o 
  -7   2  12      288.46      322.12      6.56 o 
  -6   2  12       78.19       72.81      2.87 o 
  -5   2  12      584.17      584.23      7.95 o 
  -4   2  12       33.58       30.21      2.17 o 
  -3   2  12      191.76      198.64      5.06 o 
  -2   2  12      623.45      604.51     12.38 o 
  -1   2  12      190.46      206.91      5.91 o 
   0   2  12      874.54      844.13     10.00 o 
   1   2  12      636.29      627.72      7.49 o 
   2   2  12       26.32       25.22      1.98 o 
   3   2  12        8.33       10.39      1.69 o 
   4   2  12        2.58        4.18      1.57 o 
   5   2  12      140.02      141.19      4.57 o 
   6   2  12      291.10      282.45      5.96 o 
   7   2  12      300.01      311.80      7.42 o 
   8   2  12       80.77       85.37      4.25 o 
   9   2  12      353.77      359.23      8.61 o 
 -11   3  12      268.84      289.52      8.16 o 
 -10   3  12       14.47       16.37      3.04 o 
  -9   3  12       70.05       76.83      5.42 o 
  -8   3  12      512.92      501.20     13.59 o 
  -7   3  12        8.71       12.13      1.92 o 
  -6   3  12     1440.99     1475.11     17.55 o 
  -5   3  12        0.06        1.09      1.71 o 
  -4   3  12     1131.44     1142.87     13.56 o 
  -3   3  12       54.88       57.65      2.70 o 
  -2   3  12     1257.63     1275.36     13.26 o 
  -1   3  12      387.86      370.15      7.15 o 
   0   3  12      498.46      490.53      7.34 o 
   1   3  12      332.00      322.17      5.79 o 
   2   3  12       13.23       12.80      1.87 o 
   3   3  12       84.91       89.22      3.28 o 
   4   3  12     1119.53     1088.50     12.47 o 
   5   3  12      423.85      428.18      7.29 o 
   6   3  12      133.52      132.51      4.86 o 
   7   3  12      233.52      228.45      6.50 o 
   8   3  12      172.25      182.30      6.03 o 
   9   3  12       41.49       31.39      3.40 o 
 -11   4  12       11.43        7.56      3.89 o 
 -10   4  12       72.62       77.76      5.73 o 
  -9   4  12      150.77      147.88      7.16 o 
  -8   4  12      126.44      142.57      5.03 o 
  -7   4  12      954.49      954.42     23.85 o 
  -6   4  12      239.96      249.23      5.21 o 
  -5   4  12     1617.33     1695.02     16.64 o 
  -4   4  12      122.72      138.27      6.14 o 
  -3   4  12      893.92      901.63     10.77 o 
  -2   4  12        0.39        1.40      1.99 o 
  -1   4  12      812.46      812.52     16.93 o 
   0   4  12       19.33       19.98      1.99 o 
   1   4  12      499.62      501.17      7.60 o 
   2   4  12      529.52      514.39      9.49 o 
   3   4  12       35.04       34.97      3.66 o 
   4   4  12      595.66      598.75      8.79 o 
   5   4  12        4.06        6.22      2.29 o 
   6   4  12      877.71      862.90     11.52 o 
   7   4  12        8.96        4.46      2.10 o 
   8   4  12      249.89      254.54      9.03 o 
 -10   5  12        7.19        4.05      3.88 o 
  -9   5  12      101.81       98.43      6.23 o 
  -8   5  12       85.17       83.49      4.28 o 
  -7   5  12      661.17      674.66     11.41 o 
  -6   5  12      233.54      246.26      5.25 o 
  -5   5  12      567.26      577.01      8.32 o 
  -4   5  12      583.78      588.29      8.44 o 
  -3   5  12      100.21      113.26      3.73 o 
  -2   5  12      708.08      698.57     11.73 o 
  -1   5  12       42.08       36.88      2.44 o 
   0   5  12      861.46      860.13     10.81 o 
   1   5  12       42.72       48.29      2.66 o 
   2   5  12     1267.95     1285.53     23.42 o 
   3   5  12      359.32      340.68      7.38 o 
   4   5  12      203.85      204.10      5.77 o 
   5   5  12      751.97      774.85     10.73 o 
   6   5  12       21.54       20.39      2.44 o 
   7   5  12      199.53      204.47      5.49 o 
   8   5  12       30.53       34.01      2.88 o 
 -10   6  12      159.58      166.56      8.19 o 
  -9   6  12        2.62        4.25      3.65 o 
  -8   6  12      222.95      236.94      6.89 o 
  -7   6  12        3.91        5.84      2.60 o 
  -6   6  12      249.29      257.33      6.96 o 
  -5   6  12       30.33       31.67      2.32 o 
  -4   6  12      150.17      161.01      6.43 o 
  -3   6  12      722.50      737.82     21.24 o 
  -2   6  12       90.36       95.22      3.58 o 
  -1   6  12      804.48      815.25     13.17 o 
   0   6  12      147.06      143.82      5.11 o 
   1   6  12      771.39      791.48     19.81 o 
   2   6  12        4.39        3.94      2.32 o 
   3   6  12      406.85      419.62      8.71 o 
   4   6  12       20.08       12.53      2.08 o 
   5   6  12      189.29      188.89      5.17 o 
   6   6  12      182.55      190.34      5.27 o 
   7   6  12        6.12        6.33      2.11 o 
  -9   7  12      173.68      177.45     15.04 o 
  -8   7  12        4.87       11.01      3.02 o 
  -7   7  12      409.38      407.91     16.15 o 
  -6   7  12       11.74       11.85      2.93 o 
  -5   7  12      223.15      217.36      6.58 o 
  -4   7  12      164.60      165.32      5.73 o 
  -3   7  12      175.37      191.50      6.46 o 
  -2   7  12      337.28      332.91      9.08 o 
  -1   7  12      271.91      283.92     10.65 o 
   0   7  12      420.13      405.97     11.02 o 
   1   7  12       11.90       13.95      3.60 o 
   2   7  12      142.52      143.37      5.31 o 
   3   7  12       27.91       26.08      3.70 o 
   4   7  12      150.12      148.77      4.59 o 
   5   7  12       78.43       83.06      3.42 o 
   6   7  12       85.56       93.71      3.65 o 
  -8   8  12      110.61      115.39      5.56 o 
  -7   8  12       62.84       65.68      4.48 o 
  -6   8  12      400.62      386.75      9.21 o 
  -5   8  12       21.60       20.43      4.86 o 
  -4   8  12      274.47      278.72      7.63 o 
  -3   8  12       19.75       19.14      4.38 o 
  -2   8  12      310.91      307.74      7.83 o 
  -1   8  12      166.90      151.14      5.57 o 
   0   8  12      132.42      126.84      5.17 o 
   1   8  12      592.71      565.09     14.52 o 
   2   8  12       15.43       16.73      2.93 o 
   3   8  12      419.12      418.42      8.04 o 
   4   8  12        3.59        4.50      2.30 o 
   5   8  12      164.12      188.17      5.57 o 
  -7   9  12       94.98       96.49      5.78 o 
  -6   9  12       25.68       37.17      3.89 o 
  -5   9  12      273.55      262.54      7.75 o 
  -4   9  12       19.76       23.16      3.78 o 
  -3   9  12      230.45      236.09      8.02 o 
  -2   9  12       23.78       21.55      3.16 o 
  -1   9  12      314.30      330.48     13.67 o 
   0   9  12      157.94      158.20      5.84 o 
   1   9  12      125.73      129.37      5.67 o 
   2   9  12      199.32      199.79      7.76 o 
   3   9  12      154.61      148.12      5.02 o 
  -5  10  12       54.67       69.85      4.70 o 
  -4  10  12      142.87      136.07      5.88 o 
  -3  10  12       62.25       64.34      4.44 o 
  -2  10  12      254.32      258.20     15.11 o 
  -1  10  12        1.21        0.46      2.96 o 
   0  10  12      268.68      280.38      6.65 o 
   1  10  12       25.38       23.24      2.75 o 
  -2 -10  13      167.05      168.78      7.68 o 
  -1 -10  13       89.55       89.62      5.88 o 
   0 -10  13      100.76      100.64      5.30 o 
   1 -10  13      300.38      309.97      7.80 o 
   2 -10  13       10.63       17.20      2.96 o 
  -4  -9  13        1.62        3.36      3.35 o 
  -3  -9  13      598.61      615.48     38.81 o 
  -2  -9  13       45.34       41.72      3.42 o 
  -1  -9  13      392.49      398.26      8.39 o 
   0  -9  13       82.23       76.80      3.48 o 
   1  -9  13      235.64      231.83      6.64 o 
   2  -9  13      265.36      289.89      8.80 o 
   3  -9  13      111.83      115.81      5.05 o 
   4  -9  13      271.76      283.17      9.31 o 
  -6  -8  13      207.42      212.34      6.93 o 
  -5  -8  13      186.56      186.47      6.51 o 
  -4  -8  13      438.97      467.55     12.08 o 
  -3  -8  13      128.11      143.58      4.29 o 
  -2  -8  13      419.32      428.59      7.35 o 
  -1  -8  13        6.05        3.03      1.95 o 
   0  -8  13      473.71      494.70      8.17 o 
   1  -8  13       95.62       90.12      4.32 o 
   2  -8  13      178.58      177.37      5.80 o 
   3  -8  13      258.99      274.86      7.21 o 
   4  -8  13       94.87       99.31      5.78 o 
   5  -8  13      315.01      334.92     17.64 o 
   6  -8  13        2.70        7.56      2.74 o 
  -7  -7  13       52.29       61.91      4.04 o 
  -6  -7  13      451.40      484.03      8.41 o 
  -5  -7  13      185.84      221.57      6.77 o 
  -4  -7  13      555.82      574.74     14.57 o 
  -3  -7  13      331.57      323.01      8.13 o 
  -2  -7  13       71.98       63.36      3.01 o 
  -1  -7  13      685.24      663.75      9.38 o 
   0  -7  13       67.96       66.00      3.24 o 
   1  -7  13     1242.31     1228.90     16.15 o 
   2  -7  13      200.90      163.41      5.41 o 
   3  -7  13      346.36      334.74     10.15 o 
   4  -7  13      348.34      338.67      9.94 o 
   5  -7  13      149.13      149.30      6.83 o 
   6  -7  13      293.54      314.75      8.26 o 
   7  -7  13        9.80       15.55      3.13 o 
  -8  -6  13       91.21       86.57      4.68 o 
  -7  -6  13      457.30      498.96     14.70 o 
  -6  -6  13        2.47        4.16      1.69 o 
  -5  -6  13      895.89      848.74      9.64 o 
  -4  -6  13       61.66       73.46      3.64 o 
  -3  -6  13      518.53      514.00      7.84 o 
  -2  -6  13      420.93      404.49      8.01 o 
  -1  -6  13      121.41      125.25      3.89 o 
   0  -6  13     1711.44     1746.14     17.48 o 
   1  -6  13       21.91       33.12      4.07 o 
   2  -6  13     1219.49     1252.34     16.15 o 
   3  -6  13       41.17       37.11      3.94 o 
   4  -6  13      566.66      556.73     12.79 o 
   5  -6  13      172.06      174.33      7.30 o 
   6  -6  13      220.78      212.36      6.72 o 
   7  -6  13      302.00      313.43      6.97 o 
  -9  -5  13      316.87      324.26      7.04 o 
  -8  -5  13      109.48      107.69      4.09 o 
  -7  -5  13       87.68       81.24      3.55 o 
  -6  -5  13      618.85      660.73     17.79 o 
  -5  -5  13        0.57        6.79      1.56 o 
  -4  -5  13      838.55      809.51      9.72 o 
  -3  -5  13       33.25       35.99      1.87 o 
  -2  -5  13      462.42      450.84      7.10 o 
  -1  -5  13      242.65      242.96      5.15 o 
   0  -5  13      743.04      715.63     14.17 o 
   1  -5  13     1495.76     1492.92     17.63 o 
   2  -5  13      205.07      206.26      7.35 o 
   3  -5  13      734.91      720.48     14.43 o 
   4  -5  13       72.41       68.58      4.78 o 
   5  -5  13      650.09      679.46     14.45 o 
   6  -5  13      151.51      136.66      6.56 o 
   7  -5  13      163.97      175.44      7.13 o 
   8  -5  13      258.25      292.48      6.90 o 
  -9  -4  13        1.12        1.72      2.05 o 
  -8  -4  13      120.15       91.77      3.80 o 
  -7  -4  13      184.20      202.91      5.20 o 
  -6  -4  13      298.19      290.93      6.01 o 
  -5  -4  13     1091.71     1134.59     12.92 o 
  -4  -4  13       13.81       22.80      1.80 o 
  -3  -4  13     1161.89     1128.90      9.76 o 
  -2  -4  13        6.45        4.52      1.09 o 
  -1  -4  13      730.80      734.36      9.27 o 
   0  -4  13      327.70      334.56      5.89 o 
   1  -4  13      141.36      120.43     11.48 o 
   2  -4  13      587.63      645.46     13.22 o 
   3  -4  13       68.67       72.41      4.67 o 
   4  -4  13      928.32      919.67     16.85 o 
   5  -4  13       78.79       80.34      5.35 o 
   6  -4  13      667.43      706.30     15.66 o 
   7  -4  13       88.86       97.54      4.87 o 
   8  -4  13      287.52      293.09      6.90 o 
 -10  -3  13        0.74       -0.64      2.24 o 
  -9  -3  13      393.45      392.43      7.65 o 
  -8  -3  13       96.51       94.57      3.83 o 
  -7  -3  13      552.88      518.21      8.38 o 
  -6  -3  13      470.92      499.62      8.01 o 
  -5  -3  13      587.84      588.99      9.55 o 
  -4  -3  13      771.09      786.01      9.25 o 
  -3  -3  13       22.12       23.11      1.67 o 
  -2  -3  13     1010.34     1073.92      9.10 o 
  -1  -3  13       39.99       36.63      2.15 o 
   1  -3  13      559.88      491.07      9.18 o 
   2  -3  13      206.33      180.66      6.76 o 
   3  -3  13      994.30     1027.29     34.63 o 
   4  -3  13      216.49      237.41      7.97 o 
   5  -3  13     1276.59     1244.89     20.60 o 
   6  -3  13        0.39        2.12      3.01 o 
   7  -3  13      442.88      443.38     11.71 o 
   8  -3  13       44.52       48.95      3.28 o 
   9  -3  13      139.14      152.27      5.22 o 
 -10  -2  13      338.14      358.84      7.44 o 
  -9  -2  13       18.83       13.14      2.45 o 
  -8  -2  13     1015.69     1030.71     12.88 o 
  -7  -2  13        9.20       12.59      2.26 o 
  -6  -2  13     1477.82     1467.34     15.56 o 
  -5  -2  13      141.71      136.03      4.42 o 
  -4  -2  13      500.56      485.76      6.71 o 
  -3  -2  13      869.61      865.99      8.59 o 
  -2  -2  13      337.93      332.95      4.50 o 
  -1  -2  13     2613.48     2703.19     27.43 o 
   0  -2  13      293.81      216.03      5.95 o 
   1  -2  13      959.82      959.51     13.54 o 
   2  -2  13      913.33      867.21     15.58 o 
   3  -2  13      729.22      689.94     15.51 o 
   4  -2  13      636.79      641.63     13.43 o 
   5  -2  13      128.30      133.26     12.17 o 
   6  -2  13      478.47      494.35     12.05 o 
   7  -2  13        1.45        5.33      3.74 o 
   8  -2  13      373.07      365.84      8.87 o 
   9  -2  13       73.14       85.02      4.82 o 
 -10  -1  13       89.81       92.34      4.02 o 
  -9  -1  13      498.98      520.21      8.75 o 
  -8  -1  13      119.08      111.67      4.15 o 
  -7  -1  13     1061.87     1078.21     12.86 o 
  -6  -1  13       11.20       16.18      2.41 o 
  -5  -1  13     1097.27     1081.76     13.94 o 
  -4  -1  13        6.09        6.21      2.12 o 
  -3  -1  13      940.00      916.63     11.71 o 
  -2  -1  13     1114.03     1103.52     11.87 o 
  -1  -1  13      566.87      517.51      6.33 o 
   0  -1  13      888.74      919.28     11.21 o 
   1  -1  13       14.47       14.76      2.58 o 
   2  -1  13     1486.01     1498.98     18.39 o 
   3  -1  13      155.12      158.17      6.47 o 
   4  -1  13      473.94      482.46     11.32 o 
   5  -1  13      439.89      452.10     11.13 o 
   6  -1  13      217.45      203.77      8.91 o 
   7  -1  13      750.54      784.81     13.20 o 
   8  -1  13       14.95       11.70      2.86 o 
   9  -1  13      472.46      503.43     17.18 o 
 -10   0  13      222.10      236.68      5.93 o 
  -9   0  13      299.28      306.80      6.53 o 
  -8   0  13      607.28      628.63      9.43 o 
  -7   0  13      109.04      114.81      5.85 o 
  -6   0  13      694.97      703.98      9.41 o 
  -5   0  13       11.77        9.85      3.15 o 
  -4   0  13      874.40      825.03     23.19 o 
  -3   0  13       67.74       66.52      3.16 o 
  -2   0  13      609.01      593.84     11.42 o 
  -1   0  13      586.83      555.43      7.54 o 
   0   0  13      258.97      258.03      7.27 o 
   1   0  13      805.89      828.64      9.54 o 
   2   0  13      102.91       96.33      2.94 o 
   3   0  13      900.24      935.93     15.49 o 
   4   0  13       70.66       60.99      2.81 o 
   5   0  13      438.94      431.01     12.61 o 
   6   0  13      235.01      246.26      8.38 o 
   7   0  13      349.85      346.56      8.50 o 
   8   0  13      200.37      218.86      6.97 o 
   9   0  13      156.24      169.25      7.97 o 
 -10   1  13      356.88      324.50      8.48 o 
  -9   1  13      201.15      200.24      5.31 o 
  -8   1  13      455.87      447.07      8.79 o 
  -7   1  13      498.60      516.42     11.95 o 
  -6   1  13       13.74       14.64      1.97 o 
  -5   1  13     1137.28     1140.80     12.38 o 
  -4   1  13        9.10        6.39      3.10 o 
  -3   1  13      994.28     1046.05     19.90 o 
  -2   1  13      200.82      198.63      3.90 o 
  -1   1  13     1007.13     1011.46     11.43 o 
   0   1  13      441.21      430.88     10.36 o 
   1   1  13      592.59      564.19      7.76 o 
   2   1  13     1069.55     1045.15     14.35 o 
   3   1  13      142.36      127.87      4.68 o 
   4   1  13      211.24      214.64      5.34 o 
   5   1  13       45.46       41.63      2.72 o 
   6   1  13      433.99      438.22      8.44 o 
   7   1  13       33.86       36.71      3.43 o 
   8   1  13      140.52      138.61      7.00 o 
   9   1  13      139.98      155.70     11.39 o 
 -10   2  13        2.84        6.66      3.45 o 
  -9   2  13      892.79      890.17     13.36 o 
  -8   2  13       74.90       78.27      3.99 o 
  -7   2  13      590.75      583.86      8.26 o 
  -6   2  13      581.42      616.56      8.50 o 
  -5   2  13      266.01      277.53      5.49 o 
  -4   2  13     1692.69     1732.70     16.83 o 
  -3   2  13       54.39       48.26      2.99 o 
  -2   2  13      901.88      903.66     10.48 o 
  -1   2  13      165.80      158.06      4.30 o 
   0   2  13      648.54      680.48      8.98 o 
   1   2  13      250.14      238.93      4.55 o 
   2   2  13      358.68      353.74      6.19 o 
   3   2  13      696.50      704.92      9.36 o 
   4   2  13      126.36      119.59      3.78 o 
   5   2  13      320.74      332.36      7.18 o 
   6   2  13       15.63       14.48      2.90 o 
   7   2  13      258.12      236.82      6.56 o 
   8   2  13       13.80       14.69      2.58 o 
 -10   3  13      396.52      438.13     12.34 o 
  -9   3  13       53.53       67.17      6.76 o 
  -8   3  13      667.77      673.63     11.05 o 
  -7   3  13      106.87      115.69      3.71 o 
  -6   3  13      514.04      507.01      8.83 o 
  -5   3  13      208.52      211.50      5.15 o 
  -4   3  13      486.49      510.44      7.69 o 
  -3   3  13      879.74      876.58     10.72 o 
  -2   3  13      132.24      128.93      7.57 o 
  -1   3  13      887.35      882.42     12.35 o 
   0   3  13       30.90       31.48      2.31 o 
   1   3  13      731.18      714.73      8.54 o 
   2   3  13      355.32      356.23      6.39 o 
   3   3  13      766.48      751.01      9.92 o 
   4   3  13      574.88      577.47     11.37 o 
   5   3  13      239.20      235.49      5.51 o 
   6   3  13      359.18      372.95      7.20 o 
   7   3  13        7.46        4.68      2.35 o 
   8   3  13      226.31      232.75      6.94 o 
 -10   4  13      119.07      107.39      6.75 o 
  -9   4  13      167.82      182.73      8.05 o 
  -8   4  13      116.34      122.36      6.59 o 
  -7   4  13      244.58      257.50      5.50 o 
  -6   4  13        1.61        2.75      1.88 o 
  -5   4  13      177.39      180.66      4.63 o 
  -4   4  13      221.58      215.40      5.01 o 
  -3   4  13      442.73      441.58      7.28 o 
  -2   4  13      401.66      397.67      6.93 o 
  -1   4  13      561.87      558.37      9.51 o 
   0   4  13      187.83      172.67      4.49 o 
   1   4  13       83.09       80.26      3.27 o 
   2   4  13      104.43       97.63      3.59 o 
   3   4  13      270.94      269.68      5.78 o 
   4   4  13      509.61      521.11      8.34 o 
   5   4  13       89.74      106.53      4.49 o 
   6   4  13      269.01      267.60      6.24 o 
   7   4  13      277.96      302.06      6.77 o 
  -9   5  13       22.46       24.47      5.12 o 
  -8   5  13      189.77      206.03     11.59 o 
  -7   5  13       80.15       87.94      5.39 o 
  -6   5  13      170.44      161.47      4.45 o 
  -5   5  13       11.70       10.21      2.05 o 
  -4   5  13      650.90      656.42      9.29 o 
  -3   5  13      224.24      203.97      5.02 o 
  -2   5  13      323.64      343.24      7.28 o 
  -1   5  13       63.42       61.99      2.99 o 
   0   5  13      144.69      146.62      4.36 o 
   1   5  13        2.23       -1.69      1.92 o 
   2   5  13      167.90      162.87      4.61 o 
   3   5  13      141.64      141.44      4.98 o 
   4   5  13       88.61       86.61      4.14 o 
   5   5  13      538.40      536.83     12.36 o 
   6   5  13       50.96       54.29      3.29 o 
   7   5  13      139.70      144.62      5.25 o 
  -9   6  13      128.12      124.14      7.26 o 
  -8   6  13       81.22       87.71      4.72 o 
  -7   6  13      323.51      338.12     10.38 o 
  -6   6  13       76.63       81.46      5.06 o 
  -5   6  13      121.87      123.05      4.57 o 
  -4   6  13       19.20       19.21      2.73 o 
  -3   6  13      512.54      535.54      8.44 o 
  -2   6  13        0.24       -1.33      1.93 o 
  -1   6  13      352.78      341.02      6.65 o 
   0   6  13       61.56       59.55      5.11 o 
   1   6  13       19.64       17.64      2.65 o 
   2   6  13      191.61      182.94      5.98 o 
   3   6  13      121.31      103.85      4.03 o 
   4   6  13      531.22      530.14     11.31 o 
   5   6  13        4.14        4.84      2.14 o 
   6   6  13      241.06      244.11      6.13 o 
  -8   7  13      171.86      164.04      6.31 o 
  -7   7  13      350.09      392.80     11.28 o 
  -6   7  13      278.68      294.42      7.95 o 
  -5   7  13      118.11      120.18      5.28 o 
  -4   7  13      249.39      247.78      7.11 o 
  -3   7  13        5.93        3.75      2.50 o 
  -2   7  13      390.68      407.94      8.99 o 
  -1   7  13        0.87       -1.66      2.56 o 
   0   7  13      247.48      258.75      7.11 o 
   1   7  13      277.95      269.11      9.17 o 
   2   7  13        0.77       -1.49      2.42 o 
   3   7  13      239.53      245.76      7.04 o 
   4   7  13        4.95        3.55      2.06 o 
   5   7  13      327.22      336.35      9.57 o 
  -7   8  13       26.23       31.02      4.70 o 
  -6   8  13      397.38      390.91      9.46 o 
  -5   8  13       84.42       78.52      4.70 o 
  -4   8  13       81.12       84.74      5.32 o 
  -3   8  13      148.57      143.74      5.66 o 
  -2   8  13       78.28       71.16      4.84 o 
  -1   8  13      170.45      169.77      5.98 o 
   0   8  13        0.56       -0.41      2.44 o 
   1   8  13      319.07      330.93      8.26 o 
   2   8  13       33.13       33.25      3.50 o 
   3   8  13      278.79      280.36     10.53 o 
   4   8  13      229.75      236.97      6.39 o 
  -5   9  13      197.20      216.60      7.38 o 
  -4   9  13       54.87       55.68      4.34 o 
  -3   9  13      148.53      149.55      8.89 o 
  -2   9  13      179.51      168.82      7.61 o 
  -1   9  13       83.60       85.06      4.70 o 
   0   9  13      150.00      157.84      6.02 o 
   1   9  13        2.42        1.64      2.60 o 
   2   9  13      160.57      160.67      6.35 o 
  -3  -9  14      102.77      102.85      8.20 o 
  -2  -9  14      244.11      236.19     16.80 o 
  -1  -9  14       26.93       26.53      2.53 o 
   0  -9  14      264.44      274.12      6.27 o 
   1  -9  14        0.13        1.51      2.36 o 
   2  -9  14      203.64      187.84      6.18 o 
   3  -9  14       19.65       27.14      3.93 o 
  -5  -8  14        6.38       17.56      3.84 o 
  -4  -8  14      393.61      393.70     11.16 o 
  -3  -8  14       62.67       62.43      3.89 o 
  -2  -8  14      143.55      153.33      4.55 o 
  -1  -8  14      257.30      252.44      7.96 o 
   0  -8  14       29.68       40.54      2.91 o 
   1  -8  14      465.34      453.35      9.29 o 
   2  -8  14        0.15        0.69      2.39 o 
   3  -8  14      361.45      339.56     10.27 o 
   4  -8  14       42.37       48.16      4.89 o 
  -6  -7  14       68.18       65.04      4.32 o 
  -5  -7  14      477.81      501.84     25.48 o 
  -4  -7  14        6.33        8.06      2.41 o 
  -3  -7  14      445.35      452.79      7.68 o 
  -2  -7  14       44.81       33.29      2.55 o 
  -1  -7  14      337.07      334.57      6.56 o 
   0  -7  14      606.77      617.80      9.32 o 
   1  -7  14      322.36      342.04      7.78 o 
   2  -7  14      638.95      655.54     11.31 o 
   3  -7  14       31.48       37.31      4.14 o 
   4  -7  14      406.78      391.07     11.32 o 
   5  -7  14        5.50       12.78      3.39 o 
   6  -7  14      205.55      211.25      8.52 o 
  -7  -6  14      127.25      124.72      5.26 o 
  -6  -6  14      218.40      251.55      6.08 o 
  -5  -6  14      224.98      217.51      6.04 o 
  -4  -6  14      459.17      504.74      9.28 o 
  -3  -6  14       70.90       67.04      3.07 o 
  -2  -6  14      456.31      456.41      7.59 o 
  -1  -6  14        8.75        5.54      1.98 o 
   0  -6  14      551.24      516.60      8.19 o 
   1  -6  14      251.39      280.47      6.74 o 
   2  -6  14      493.28      500.09     12.14 o 
   3  -6  14      278.00      279.26      9.04 o 
   4  -6  14       32.40       42.99      4.32 o 
   5  -6  14      495.29      479.39     24.42 o 
   6  -6  14        1.04       -0.51      2.95 o 
  -8  -5  14      236.99      252.25      6.16 o 
  -7  -5  14       95.60      106.35      4.13 o 
  -6  -5  14      408.56      430.47      6.05 o 
  -5  -5  14      432.37      435.11     10.04 o 
  -4  -5  14      280.19      292.49      7.43 o 
  -3  -5  14      305.61      289.84      5.78 o 
  -2  -5  14        1.76        0.99      1.72 o 
  -1  -5  14      688.31      665.85      9.19 o 
   0  -5  14       18.10       21.21      2.40 o 
   1  -5  14      410.85      416.32      7.15 o 
   2  -5  14      281.03      296.92     15.49 o 
   3  -5  14      215.22      214.43      7.92 o 
   4  -5  14      353.45      363.82     10.42 o 
   5  -5  14       65.51       68.10      5.12 o 
   6  -5  14      433.25      437.85     12.02 o 
   7  -5  14        1.72       -0.46      4.14 o 
  -8  -4  14       24.58       27.88      3.04 o 
  -7  -4  14      563.17      583.58      9.25 o 
  -6  -4  14       45.87       56.68      3.11 o 
  -5  -4  14      607.87      623.76      8.58 o 
  -4  -4  14      423.96      412.78      5.83 o 
  -3  -4  14      335.53      318.51      5.92 o 
  -2  -4  14      810.86      802.11     10.02 o 
  -1  -4  14       80.65       78.71      3.17 o 
   0  -4  14     1442.46     1400.83     14.67 o 
   1  -4  14        2.27       -2.76      2.76 o 
   2  -4  14      403.43      391.20     10.37 o 
   3  -4  14      315.51      319.47      9.47 o 
   4  -4  14      494.01      482.31     12.03 o 
   5  -4  14      592.25      581.51     13.64 o 
   6  -4  14      118.76      129.41      6.71 o 
   7  -4  14      271.83      305.28     13.58 o 
  -9  -3  14      150.48      142.28      4.86 o 
  -8  -3  14      456.90      493.61      8.62 o 
  -7  -3  14       51.22       56.72      3.25 o 
  -6  -3  14      980.75      966.22     13.58 o 
  -5  -3  14        0.75        2.61      1.63 o 
  -4  -3  14      646.84      640.38      8.24 o 
  -3  -3  14      484.31      465.95      5.52 o 
  -2  -3  14     1147.33     1131.33     12.27 o 
  -1  -3  14     2212.65     2114.98     19.37 o 
   0  -3  14      300.32      311.47      7.50 o 
   1  -3  14      944.72      884.04     13.39 o 
   2  -3  14        4.50       -2.40      3.01 o 
   3  -3  14      779.04      761.20     15.18 o 
   4  -3  14      274.61      276.44      9.01 o 
   5  -3  14      527.65      538.87     12.91 o 
   6  -3  14      277.18      312.49      9.92 o 
   7  -3  14      175.73      156.75      7.29 o 
   8  -3  14      197.18      189.58      7.22 o 
  -9  -2  14       33.31       37.88      2.98 o 
  -8  -2  14      422.64      415.26      9.94 o 
  -7  -2  14      546.46      574.35      9.03 o 
  -6  -2  14      124.55      122.04      5.48 o 
  -5  -2  14      574.34      557.14      7.67 o 
  -4  -2  14       17.38       14.71      3.06 o 
  -3  -2  14      741.79      727.30      9.31 o 
  -2  -2  14      233.80      247.89      4.42 o 
  -1  -2  14     1830.45     1799.05     21.03 o 
   0  -2  14      862.64      866.93     13.10 o 
   1  -2  14     1108.48     1106.54     15.33 o 
   2  -2  14      762.27      732.54     12.01 o 
   3  -2  14        2.34        4.66      3.02 o 
   4  -2  14     1115.10     1106.96     19.22 o 
   5  -2  14       80.92       82.90      5.32 o 
   6  -2  14      602.12      619.06     20.57 o 
   7  -2  14      191.23      197.23      8.12 o 
   8  -2  14      174.26      179.36      6.51 o 
 -10  -1  14        3.84        2.29      2.16 o 
  -9  -1  14      160.96      147.32      4.80 o 
  -8  -1  14       73.48       79.47      3.68 o 
  -7  -1  14      569.11      562.82      9.97 o 
  -6  -1  14      380.39      396.80      8.01 o 
  -5  -1  14      149.51      155.70      4.88 o 
  -4  -1  14      627.37      616.53      9.76 o 
  -3  -1  14       19.14       21.25      3.06 o 
  -2  -1  14     1151.92     1148.05     10.67 o 
  -1  -1  14       94.08       94.77      3.71 o 
   0  -1  14      626.13      602.99     10.45 o 
   1  -1  14      288.00      332.43      7.70 o 
   2  -1  14      613.89      644.53     11.09 o 
   3  -1  14      994.31      968.75     17.38 o 
   4  -1  14        1.16        5.93      4.58 o 
   5  -1  14      721.56      720.40     18.81 o 
   6  -1  14        3.19        2.32      3.21 o 
   7  -1  14      544.09      557.04     13.59 o 
   8  -1  14        1.95       -0.69      2.66 o 
 -10   0  14      220.28      224.68      5.87 o 
  -9   0  14        2.95        2.16      2.80 o 
  -8   0  14      611.55      610.48     10.69 o 
  -7   0  14       99.36      108.98      4.52 o 
  -6   0  14      899.39      896.43     12.77 o 
  -5   0  14      209.31      210.55      5.66 o 
  -4   0  14      310.52      321.02      6.86 o 
  -3   0  14     1136.21     1188.34     14.89 o 
  -2   0  14       59.58       40.72      2.02 o 
  -1   0  14      358.06      366.39      6.08 o 
   0   0  14      371.18      338.91      5.65 o 
   1   0  14      629.91      611.16     10.68 o 
   2   0  14      637.11      661.82     11.31 o 
   3   0  14      710.67      726.05     12.08 o 
   4   0  14      643.03      633.36     17.73 o 
   5   0  14      155.50      160.09      7.00 o 
   6   0  14      535.63      527.11     21.34 o 
   7   0  14        5.96        6.50      2.75 o 
   8   0  14      159.88      160.39      6.21 o 
 -10   1  14       25.12       25.94      4.72 o 
  -9   1  14      524.49      555.81     10.40 o 
  -8   1  14        7.19       10.37      2.55 o 
  -7   1  14      653.64      659.10     10.97 o 
  -6   1  14        1.41        2.60      1.74 o 
  -5   1  14      556.76      570.88      8.25 o 
  -4   1  14      155.86      145.34      6.52 o 
  -3   1  14      355.70      353.79      7.20 o 
  -2   1  14      918.99      929.41     10.69 o 
  -1   1  14        5.96        0.58      1.61 o 
   0   1  14     1198.78     1148.81     11.48 o 
   1   1  14      318.71      302.00      5.60 o 
   2   1  14     1344.94     1341.74     19.95 o 
   3   1  14      221.58      222.70      5.43 o 
   4   1  14      457.34      432.61      9.14 o 
   5   1  14      220.90      225.32      8.13 o 
   6   1  14       30.25       19.08      3.63 o 
   7   1  14      333.77      318.81      8.48 o 
   8   1  14        1.57        1.41      3.24 o 
 -10   2  14      269.03      293.60     13.99 o 
  -9   2  14      219.73      238.08     10.61 o 
  -8   2  14      416.08      433.81     10.24 o 
  -7   2  14       38.04       39.95      3.18 o 
  -6   2  14      476.91      460.31      9.27 o 
  -5   2  14        1.05        0.67      1.86 o 
  -4   2  14      746.91      792.11     10.21 o 
  -3   2  14      337.27      333.66     13.87 o 
  -2   2  14      290.17      282.74      6.47 o 
  -1   2  14      883.67      886.34     12.61 o 
   0   2  14       16.08       13.87      2.01 o 
   1   2  14     1297.00     1317.85     14.19 o 
   2   2  14       76.79       77.66      4.08 o 
   3   2  14      855.20      825.82     10.60 o 
   4   2  14       94.87       85.65      4.67 o 
   5   2  14      330.74      326.79      6.51 o 
   6   2  14      318.71      328.97     10.02 o 
   7   2  14       77.40       76.58      6.86 o 
  -9   3  14      157.44      163.16     12.32 o 
  -8   3  14      168.30      190.79     10.99 o 
  -7   3  14      363.92      355.55      9.08 o 
  -6   3  14        3.73        3.49      1.99 o 
  -5   3  14      769.15      762.81     11.54 o 
  -4   3  14       21.34       25.30      2.43 o 
  -3   3  14      746.55      748.44     10.01 o 
  -2   3  14      126.86      124.22      4.50 o 
  -1   3  14      448.85      457.68      8.59 o 
   0   3  14      800.41      789.63     10.41 o 
   1   3  14      234.76      241.72      4.90 o 
   2   3  14      685.79      694.93      9.66 o 
   3   3  14       42.18       32.98      2.59 o 
   4   3  14      668.00      683.89      9.83 o 
   5   3  14       13.90       12.23      2.19 o 
   6   3  14      317.42      316.99      9.45 o 
   7   3  14       90.55       99.54      5.66 o 
  -9   4  14      351.33      343.29     19.92 o 
  -8   4  14       77.88       82.07      5.92 o 
  -7   4  14      238.24      246.19      5.53 o 
  -6   4  14      883.20      904.23     11.43 o 
  -5   4  14      126.42      140.95      4.33 o 
  -4   4  14      923.92      934.62     11.88 o 
  -3   4  14        8.80       11.25      2.17 o 
  -2   4  14      580.57      583.73     10.02 o 
  -1   4  14       10.25        6.49      2.14 o 
   0   4  14      512.26      518.43      9.38 o 
   1   4  14      394.71      395.10      6.46 o 
   2   4  14      242.48      234.83      5.53 o 
   3   4  14      408.81      404.81      8.03 o 
   4   4  14        6.32        6.46      2.12 o 
   5   4  14      580.52      577.62     12.54 o 
   6   4  14        0.17        0.95      2.60 o 
  -9   5  14       26.57       20.12      7.81 o 
  -8   5  14      357.72      351.40     11.21 o 
  -7   5  14        0.85        4.49      3.64 o 
  -6   5  14      405.28      443.58      7.67 o 
  -5   5  14      382.27      376.56      7.02 o 
  -4   5  14      344.98      370.34      7.01 o 
  -3   5  14      499.00      490.15      9.01 o 
  -2   5  14        2.13        1.71      1.98 o 
  -1   5  14      409.13      426.38      7.59 o 
   0   5  14       58.72       57.61      3.21 o 
   1   5  14      711.70      703.87     10.09 o 
   2   5  14      223.38      215.37      5.44 o 
   3   5  14      209.19      211.48      6.16 o 
   4   5  14      248.89      252.13      6.86 o 
   5   5  14       42.25       46.13      3.24 o 
   6   5  14      203.77      207.23      5.74 o 
  -8   6  14       52.30       46.36      5.31 o 
  -7   6  14       73.89       89.52      4.76 o 
  -6   6  14        1.93        1.59      2.57 o 
  -5   6  14       78.61       77.58      3.46 o 
  -4   6  14      221.04      215.20      5.42 o 
  -3   6  14      133.69      139.89      4.47 o 
  -2   6  14      280.92      283.91      7.09 o 
  -1   6  14       48.19       49.43      3.09 o 
   0   6  14      391.37      391.37     12.73 o 
   1   6  14        5.40       10.47      2.80 o 
   2   6  14      372.07      380.88      8.76 o 
   3   6  14       18.28       10.36      2.28 o 
   4   6  14      198.03      198.93      5.62 o 
   5   6  14      123.02      130.82      4.71 o 
  -7   7  14        4.49        4.47      3.04 o 
  -6   7  14      172.49      180.25      6.49 o 
  -5   7  14       55.99       49.80      4.02 o 
  -4   7  14      156.96      169.45      4.93 o 
  -3   7  14       82.61       80.75      4.55 o 
  -2   7  14      204.51      199.89      6.82 o 
  -1   7  14       52.31       51.10      3.79 o 
   0   7  14        2.17        3.86      2.63 o 
   1   7  14      187.64      190.68     11.56 o 
   2   7  14       28.83       25.08      3.24 o 
   3   7  14      159.84      178.86      6.30 o 
   4   7  14       19.09       22.38      2.87 o 
  -6   8  14        1.96        6.80      3.40 o 
  -5   8  14      311.02      320.01     11.98 o 
  -4   8  14        1.32       -0.17      2.66 o 
  -3   8  14      134.53      133.60      5.69 o 
  -2   8  14        9.24        6.92      2.78 o 
  -1   8  14       16.25       17.33      3.31 o 
   0   8  14      141.49      131.94      5.65 o 
   1   8  14       96.44       92.92      6.44 o 
   2   8  14      328.29      352.30     12.17 o 
  -3   9  14        2.63       -0.63      2.93 o 
  -2   9  14      110.74      105.46      5.33 o 
  -1   9  14       52.60       43.17      3.93 o 
  -3  -8  15      124.53      115.36      7.43 o 
  -2  -8  15       14.45       18.81      2.32 o 
  -1  -8  15      297.16      287.46      8.14 o 
   0  -8  15       95.10       94.40      3.94 o 
   1  -8  15      188.01      196.97      5.45 o 
   2  -8  15      108.10       98.55      4.70 o 
   3  -8  15       88.05       84.24      5.64 o 
  -5  -7  15      137.85      124.44      7.31 o 
  -4  -7  15      127.69      134.62      6.22 o 
  -3  -7  15       49.53       39.19      3.17 o 
  -2  -7  15      244.92      239.25      5.65 o 
  -1  -7  15        8.08       13.19      4.25 o 
   0  -7  15      491.07      471.86      8.21 o 
   1  -7  15       12.85       10.44      2.19 o 
   2  -7  15      416.57      401.61     11.23 o 
   3  -7  15       91.21       87.84      5.67 o 
   4  -7  15       66.08       48.34      4.64 o 
  -6  -6  15      262.57      251.05     10.98 o 
  -5  -6  15       29.38       37.28      3.08 o 
  -4  -6  15      201.70      191.02      5.69 o 
  -3  -6  15       57.48       63.88      3.10 o 
  -2  -6  15      106.53      103.47      3.78 o 
  -1  -6  15      252.61      269.16      5.88 o 
   0  -6  15       29.45       31.81      4.01 o 
   1  -6  15      381.26      340.10      6.74 o 
   2  -6  15        2.09        3.91      2.95 o 
   3  -6  15      284.37      286.01      9.43 o 
   4  -6  15       98.41      109.18      6.20 o 
   5  -6  15      208.19      228.03     25.81 o 
  -7  -5  15      173.26      206.66      6.76 o 
  -6  -5  15        5.42       10.88      2.44 o 
  -5  -5  15      448.60      438.42     14.31 o 
  -4  -5  15       51.74       52.09     10.58 o 
  -3  -5  15      265.05      258.52      6.87 o 
  -2  -5  15      203.91      199.18      6.08 o 
  -1  -5  15      230.31      216.51      6.45 o 
   0  -5  15      533.14      528.35     10.26 o 
   1  -5  15       67.28       60.36      4.10 o 
   2  -5  15      445.65      416.49     11.17 o 
   3  -5  15       20.06       27.04      3.77 o 
   4  -5  15      351.02      358.05     11.30 o 
   5  -5  15       96.41      107.15      6.44 o 
   6  -5  15      309.71      352.87     11.08 o 
  -8  -4  15       58.08       68.47      3.53 o 
  -7  -4  15       88.16       78.50      3.61 o 
  -6  -4  15      330.09      363.22     10.31 o 
  -5  -4  15       21.02       23.74      2.97 o 
  -4  -4  15      755.23      722.16     11.85 o 
  -3  -4  15        3.96       -1.25      2.37 o 
  -2  -4  15      613.67      582.72     10.61 o 
  -1  -4  15      153.72      153.27      5.46 o 
   0  -4  15      538.91      534.23     10.31 o 
   1  -4  15      147.97      162.15      5.70 o 
   2  -4  15       96.28       81.64      5.20 o 
   3  -4  15      488.97      452.06     11.83 o 
   4  -4  15        3.80        4.01      3.21 o 
   5  -4  15      658.80      647.40     14.87 o 
   6  -4  15       68.02       74.69      5.72 o 
  -8  -3  15      268.72      260.94      6.30 o 
  -7  -3  15      164.74      183.90      5.77 o 
  -6  -3  15      311.87      331.50      7.43 o 
  -5  -3  15      231.37      222.15      7.91 o 
  -4  -3  15       58.77       57.83      4.56 o 
  -3  -3  15      565.60      572.95      9.07 o 
  -2  -3  15       23.74       30.96      3.28 o 
  -1  -3  15      784.56      756.27     22.67 o 
   0  -3  15      274.36      260.81      7.05 o 
   1  -3  15      365.21      376.79      8.59 o 
   2  -3  15      235.20      231.66      6.80 o 
   3  -3  15       57.04       53.02      4.54 o 
   4  -3  15      839.60      813.77     16.55 o 
   5  -3  15       22.22       28.09      4.24 o 
   6  -3  15      493.43      509.13     13.20 o 
   7  -3  15       20.62       30.98      4.35 o 
  -8  -2  15        6.69        8.39      2.65 o 
  -7  -2  15      610.90      617.88     10.76 o 
  -6  -2  15       57.95       66.31      3.58 o 
  -5  -2  15      294.32      315.25     10.24 o 
  -4  -2  15      216.49      201.70      5.36 o 
  -3  -2  15       94.06       85.38      5.33 o 
  -2  -2  15     1556.06     1558.43     16.87 o 
  -1  -2  15        9.57       14.34      3.06 o 
   0  -2  15      868.05      845.51     13.27 o 
   1  -2  15      127.36      137.24      5.31 o 
   2  -2  15      797.64      824.35     13.37 o 
   3  -2  15      308.95      297.02      9.36 o 
   4  -2  15      234.69      233.79      8.50 o 
   5  -2  15      474.53      492.38     12.63 o 
   6  -2  15       48.19       51.54      4.99 o 
   7  -2  15      336.17      337.08     10.71 o 
  -9  -1  15       66.63       90.81      4.62 o 
  -8  -1  15      585.68      592.88     10.77 o 
  -7  -1  15       19.17       19.98      3.58 o 
  -6  -1  15      602.26      602.11     10.38 o 
  -5  -1  15      109.54      103.04      5.26 o 
  -4  -1  15      430.05      434.14      8.19 o 
  -3  -1  15      810.72      772.15     11.31 o 
  -2  -1  15      588.75      586.07     10.79 o 
  -1  -1  15      782.59      761.13     12.39 o 
   0  -1  15      201.66      182.87      5.96 o 
   1  -1  15      636.13      628.05     11.21 o 
   2  -1  15       28.59       38.10      3.62 o 
   3  -1  15      784.36      823.82     13.43 o 
   4  -1  15      248.73      221.52     19.41 o 
   5  -1  15      226.49      239.60      8.70 o 
   6  -1  15      266.68      270.59      9.43 o 
   7  -1  15       22.52       27.38      4.29 o 
  -9   0  15      172.83      198.14      7.13 o 
  -8   0  15      138.94      153.96      5.52 o 
  -7   0  15      483.88      474.28     14.17 o 
  -6   0  15       56.84       49.36      3.36 o 
  -5   0  15      547.43      546.82      9.63 o 
  -4   0  15        0.17        0.44      2.34 o 
  -3   0  15     1529.42     1523.76     18.04 o 
  -2   0  15      582.32      571.54     10.60 o 
  -1   0  15     1103.66     1099.33     13.45 o 
   0   0  15      280.40      263.83      7.05 o 
   1   0  15       40.92       35.48      3.32 o 
   2   0  15     1167.00     1123.41     18.42 o 
   3   0  15       19.91       23.62      3.36 o 
   4   0  15      571.26      601.89     13.96 o 
   5   0  15       93.72       92.95      5.76 o 
   6   0  15      267.03      260.65      9.31 o 
   7   0  15      179.50      165.59      6.39 o 
  -9   1  15      225.53      234.28      8.33 o 
  -8   1  15      186.86      191.65      6.01 o 
  -7   1  15      121.39      122.01      4.79 o 
  -6   1  15      406.88      410.57      8.96 o 
  -5   1  15       44.82       45.99      3.42 o 
  -4   1  15      777.39      815.90     12.25 o 
  -3   1  15       19.68       28.05      2.75 o 
  -2   1  15      663.79      649.68     10.35 o 
  -1   1  15       64.33       68.70      3.02 o 
   0   1  15      581.51      605.23      9.44 o 
   1   1  15      315.00      293.01      7.49 o 
   2   1  15       76.96       77.61      4.86 o 
   3   1  15      846.03      825.98     14.03 o 
   4   1  15       62.66       47.30      3.80 o 
   5   1  15      426.72      434.55      9.72 o 
   6   1  15       30.41       32.80      4.25 o 
   7   1  15      140.89      130.32      5.70 o 
  -9   2  15       40.01       48.73      4.99 o 
  -8   2  15      326.86      334.17      7.92 o 
  -7   2  15      142.15      144.55      5.20 o 
  -6   2  15      143.00      145.28      4.30 o 
  -5   2  15      616.62      613.88      9.01 o 
  -4   2  15       64.83       71.86      3.36 o 
  -3   2  15      680.61      677.49      9.33 o 
  -2   2  15       42.15       38.92      2.94 o 
  -1   2  15      559.82      565.67      9.97 o 
   0   2  15      217.33      215.38      4.64 o 
   1   2  15      502.10      519.74     13.85 o 
   2   2  15      800.37      773.58     12.87 o 
   3   2  15      208.65      216.54      6.69 o 
   4   2  15      450.32      447.68      9.68 o 
   5   2  15       10.05       12.95      2.91 o 
   6   2  15      178.65      174.12      6.34 o 
  -9   3  15      332.82      343.54     10.98 o 
  -8   3  15        3.33        6.39      3.61 o 
  -7   3  15      362.93      373.30      8.35 o 
  -6   3  15      104.53       98.79      3.77 o 
  -5   3  15      379.96      392.88      7.20 o 
  -4   3  15      700.63      713.02     12.17 o 
  -3   3  15      107.64      114.44      4.10 o 
  -2   3  15      719.48      708.23     14.51 o 
  -1   3  15       28.68       33.19      2.93 o 
   0   3  15     1189.19     1204.61     13.92 o 
   1   3  15      189.57      181.92      4.91 o 
   2   3  15      617.39      600.24      9.08 o 
   3   3  15      309.38      318.95      7.99 o 
   4   3  15      323.18      336.15     11.32 o 
   5   3  15      271.82      259.84      7.54 o 
   6   3  15        5.64        5.23      2.71 o 
  -8   4  15      254.36      259.69      9.48 o 
  -7   4  15       44.26       44.78      4.85 o 
  -6   4  15      354.35      376.66      7.15 o 
  -5   4  15      138.23      127.07      4.35 o 
  -4   4  15      496.53      499.21      8.35 o 
  -3   4  15      384.96      386.51     10.95 o 
  -2   4  15       87.20       85.55      3.68 o 
  -1   4  15      664.75      666.88     11.22 o 
   0   4  15        3.96        4.43      3.96 o 
   1   4  15      869.87      870.89     11.58 o 
   2   4  15       23.91       25.69      2.62 o 
   3   4  15      436.56      427.61      8.31 o 
   4   4  15      176.32      196.61      5.43 o 
   5   4  15      167.34      172.34      5.87 o 
  -8   5  15       94.86       95.58      6.57 o 
  -7   5  15       97.10      102.57      4.95 o 
  -6   5  15       37.12       33.11      4.13 o 
  -5   5  15      235.79      256.40      5.95 o 
  -4   5  15       46.41       42.87      2.69 o 
  -3   5  15      300.82      313.13      6.66 o 
  -2   5  15      275.67      272.22      6.20 o 
  -1   5  15      214.52      219.48      8.41 o 
   0   5  15      680.66      695.21     12.48 o 
   1   5  15       73.51       78.17      3.65 o 
   2   5  15      535.23      546.73     11.78 o 
   3   5  15        0.48       -2.53      2.53 o 
   4   5  15      391.91      388.95      8.77 o 
   5   5  15       47.37       50.10      3.34 o 
  -7   6  15       55.59       67.55      5.69 o 
  -6   6  15      144.71      145.47      5.86 o 
  -5   6  15        0.68        0.62      2.85 o 
  -4   6  15      247.83      250.82      6.92 o 
  -3   6  15       45.72       42.69      3.10 o 
  -2   6  15      350.16      373.95     11.04 o 
  -1   6  15      316.02      312.04      7.66 o 
   0   6  15      363.78      399.40     15.21 o 
   1   6  15      230.24      234.25      6.09 o 
   2   6  15       15.27       15.14      4.00 o 
   3   6  15      119.17      129.38      6.12 o 
   4   6  15        2.98        5.46      2.37 o 
  -6   7  15      257.15      282.87      8.20 o 
  -5   7  15      198.02      205.44      6.94 o 
  -4   7  15        1.79        0.81      2.96 o 
  -3   7  15      214.34      231.45      7.22 o 
  -2   7  15        6.06        4.30      2.85 o 
  -1   7  15      339.54      348.85     14.19 o 
   0   7  15      123.03      117.11      5.37 o 
   1   7  15      223.55      220.95      9.34 o 
   2   7  15       97.27       93.00      4.94 o 
  -3   8  15       15.69       14.26      3.12 o 
  -2   8  15      221.75      208.31      7.10 o 
  -1   8  15        1.06        3.29      2.87 o 
   0   8  15      407.09      412.17     13.67 o 
  -3  -7  16        3.19        2.39      2.29 o 
  -2  -7  16      206.97      215.82      6.68 o 
  -1  -7  16       76.88       80.25      4.37 o 
   0  -7  16      107.66      112.03      5.13 o 
   1  -7  16      175.61      178.21      6.40 o 
   2  -7  16       40.85       40.35      4.52 o 
  -4  -6  16        3.73        7.00      2.89 o 
  -3  -6  16      137.28      135.61      5.31 o 
  -2  -6  16        4.47        8.96      3.09 o 
  -1  -6  16      183.67      195.22      6.39 o 
   0  -6  16       68.92       76.44      4.70 o 
   1  -6  16      182.52      202.04      7.69 o 
   2  -6  16      169.21      168.72      6.30 o 
   3  -6  16       49.43       43.35      4.57 o 
   4  -6  16      147.66      149.15      7.75 o 
  -6  -5  16       56.99       53.05      3.58 o 
  -5  -5  16        4.40        3.29      7.06 o 
  -4  -5  16      314.98      308.87      9.50 o 
  -3  -5  16       15.27       10.95      2.61 o 
  -2  -5  16      368.13      358.82      8.46 o 
  -1  -5  16        0.32        0.04      2.27 o 
   0  -5  16      350.12      354.18      8.60 o 
   1  -5  16       34.49       30.00      3.30 o 
   2  -5  16      156.57      157.93      6.00 o 
   3  -5  16      149.15      144.69     15.16 o 
   4  -5  16       46.45       38.51      5.56 o 
  -6  -4  16      132.67      120.63      6.35 o 
  -5  -4  16      193.40      198.64      6.26 o 
  -4  -4  16      198.97      189.74      7.47 o 
  -3  -4  16      318.01      342.99      8.25 o 
  -2  -4  16      132.01      134.96      5.31 o 
  -1  -4  16      255.69      236.38      9.66 o 
   0  -4  16        2.49        3.84      2.52 o 
   1  -4  16      224.98      221.47      6.83 o 
   2  -4  16       35.06       35.48      3.44 o 
   3  -4  16      148.99      146.49      7.88 o 
   4  -4  16      375.82      403.26     11.65 o 
   5  -4  16      177.63      189.24     12.66 o 
  -7  -3  16      304.45      293.12      9.51 o 
  -6  -3  16        8.55       14.62      3.27 o 
  -5  -3  16      184.51      182.70     10.72 o 
  -4  -3  16      102.01      110.52      4.77 o 
  -3  -3  16      248.91      242.04      8.31 o 
  -2  -3  16      308.89      317.93     10.86 o 
  -1  -3  16       85.82       91.06      4.63 o 
   0  -3  16      546.85      509.24     10.23 o 
   1  -3  16        8.94       17.06      2.96 o 
   2  -3  16      368.91      382.64      9.11 o 
   3  -3  16       49.32       48.88      3.93 o 
   4  -3  16      481.74      517.35     24.59 o 
   5  -3  16      160.03      168.56      7.85 o 
  -7  -2  16       88.41       81.67      4.15 o 
  -6  -2  16      291.71      289.71      9.33 o 
  -5  -2  16        3.12        1.89      2.84 o 
  -4  -2  16      308.17      288.17      9.29 o 
  -3  -2  16       85.36       88.68      4.40 o 
  -2  -2  16      847.40      826.28     18.17 o 
  -1  -2  16      369.61      382.83      8.76 o 
   0  -2  16      503.54      469.66     11.92 o 
   1  -2  16      513.30      509.80     12.29 o 
   2  -2  16       83.61       70.39      4.35 o 
   3  -2  16      641.36      653.81     12.25 o 
   4  -2  16       19.92       14.97      5.60 o 
   5  -2  16      376.06      425.06     12.01 o 
   6  -2  16       43.55       58.10      5.26 o 
  -8  -1  16      130.66      134.94      5.29 o 
  -7  -1  16      158.79      148.59     10.86 o 
  -6  -1  16      133.69      128.64      4.84 o 
  -5  -1  16      369.76      374.31      8.29 o 
  -4  -1  16       45.50       55.48      5.97 o 
  -3  -1  16      698.52      670.15     14.58 o 
  -2  -1  16       25.12       30.71      2.86 o 
  -1  -1  16      453.18      454.98      9.57 o 
   0  -1  16        8.85       15.98      5.47 o 
   1  -1  16      284.79      267.67      7.43 o 
   2  -1  16      303.07      315.15      8.11 o 
   3  -1  16       61.12       67.25      4.47 o 
   4  -1  16      498.58      519.46     18.62 o 
   5  -1  16        0.94        7.27      3.52 o 
   6  -1  16      332.05      326.32     10.61 o 
  -8   0  16       42.13       42.09      3.44 o 
  -7   0  16      257.00      255.81      6.89 o 
  -6   0  16       79.88       73.80      6.69 o 
  -5   0  16      206.84      193.61      6.84 o 
  -4   0  16      194.90      197.94      6.39 o 
  -3   0  16       59.28       60.15      8.23 o 
  -2   0  16      415.26      393.70      8.97 o 
  -1   0  16       26.87       25.74      2.69 o 
   0   0  16      358.87      366.06      8.59 o 
   1   0  16      150.92      141.32      5.56 o 
   2   0  16      393.02      384.64      9.03 o 
   3   0  16      465.78      463.28     11.02 o 
   4   0  16      164.06      163.09      6.24 o 
   5   0  16      352.11      348.13     12.98 o 
   6   0  16        0.62        3.71      3.59 o 
  -8   1  16      252.01      258.56      7.12 o 
  -7   1  16       25.97       28.22      3.05 o 
  -6   1  16      216.12      223.19      6.41 o 
  -5   1  16       74.47       73.15      3.34 o 
  -4   1  16      320.28      320.56      7.42 o 
  -3   1  16      557.57      566.19     12.97 o 
  -2   1  16       20.32       17.65      3.52 o 
  -1   1  16      505.30      504.82      8.82 o 
   0   1  16       26.08       18.54      3.01 o 
   1   1  16      740.85      744.62     14.10 o 
   2   1  16      146.27      135.34      6.40 o 
   3   1  16      419.36      410.97      9.50 o 
   4   1  16       66.77       74.31      4.56 o 
   5   1  16       87.47       83.17      4.72 o 
   6   1  16      246.41      250.09      7.74 o 
  -8   2  16       39.68       39.16      3.45 o 
  -7   2  16      295.82      288.61      7.46 o 
  -6   2  16       10.66        8.96      2.57 o 
  -5   2  16      696.13      707.57     10.12 o 
  -4   2  16      262.77      271.28      6.06 o 
  -3   2  16      678.44      683.19     11.36 o 
  -2   2  16      254.98      237.50      6.29 o 
  -1   2  16      138.15      130.56      6.83 o 
   0   2  16      660.22      635.07     10.20 o 
   1   2  16        7.04       12.60      3.15 o 
   2   2  16      699.74      728.35     12.76 o 
   3   2  16       52.98       49.77      3.99 o 
   4   2  16      318.24      312.59      8.43 o 
   5   2  16      134.93      144.43      5.98 o 
  -7   3  16       36.30       35.70      3.31 o 
  -6   3  16      440.35      441.20      7.86 o 
  -5   3  16        8.17       11.07      2.41 o 
  -4   3  16      849.63      848.64     11.46 o 
  -3   3  16        0.50        3.89      2.14 o 
  -2   3  16      798.65      802.26     12.64 o 
  -1   3  16       29.10       23.65      2.69 o 
   0   3  16      210.47      203.47      4.80 o 
   1   3  16      670.37      666.89     12.05 o 
   2   3  16        8.65       16.76      5.93 o 
   3   3  16      571.93      599.66     11.62 o 
   4   3  16       14.20       18.08      3.33 o 
   5   3  16      280.31      286.88      8.17 o 
  -7   4  16      118.42      112.71      6.62 o 
  -6   4  16      136.03      149.51      4.76 o 
  -5   4  16      633.05      673.82     10.16 o 
  -4   4  16       44.47       54.93      2.97 o 
  -3   4  16      402.82      425.94      7.90 o 
  -2   4  16        7.93        5.69      2.15 o 
  -1   4  16      250.60      263.09     11.89 o 
   0   4  16       95.08       89.17      3.80 o 
   1   4  16      168.71      159.93      4.88 o 
   2   4  16      358.37      355.78      7.21 o 
   3   4  16       45.13       50.05      5.68 o 
   4   4  16      371.34      391.35     11.85 o 
  -6   5  16       80.89       82.72      4.70 o 
  -5   5  16      112.87      109.57      4.24 o 
  -4   5  16      308.56      298.04      6.64 o 
  -3   5  16       11.49       13.23      2.37 o 
  -2   5  16      356.96      360.37      7.32 o 
  -1   5  16       21.63       16.65      2.52 o 
   0   5  16      425.43      441.40      8.27 o 
   1   5  16       98.63       99.52      4.69 o 
   2   5  16      305.75      310.21      8.27 o 
   3   5  16      101.09      112.57      5.00 o 
  -5   6  16      111.61      105.45      5.25 o 
  -4   6  16       63.28       64.65      3.56 o 
  -3   6  16      319.86      333.13      7.22 o 
  -2   6  16       27.67       32.06      3.00 o 
  -1   6  16      596.75      648.47     12.37 o 
   0   6  16        0.14        5.38      3.01 o 
   1   6  16      374.55      383.77      9.23 o 
   2   6  16        1.62        2.80      2.54 o 
  -3   7  16      134.20      139.75      4.91 o 
  -2   7  16      271.30      275.48      8.04 o 
  -1   7  16       75.10       88.27      5.64 o 
  -2  -6  17      134.36      141.73      5.66 o 
  -1  -6  17       43.37       35.68      3.57 o 
   0  -6  17      181.87      188.89      6.63 o 
   1  -6  17       10.02       12.76      3.09 o 
  -4  -5  17      314.18      324.70     22.26 o 
  -3  -5  17       13.69       10.24      2.84 o 
  -2  -5  17      161.56      176.44      6.25 o 
  -1  -5  17       66.17       63.65      4.16 o 
   0  -5  17       50.68       49.53      3.92 o 
   1  -5  17      205.36      228.93     10.62 o 
   2  -5  17       29.37       35.73      3.75 o 
  -5  -4  17      190.84      189.57      6.32 o 
  -4  -4  17        0.45        5.95      3.04 o 
  -3  -4  17      314.46      337.89     10.26 o 
  -2  -4  17        7.89       11.01      2.82 o 
  -1  -4  17      102.26      108.37      5.13 o 
   0  -4  17      102.24      102.46      6.24 o 
   1  -4  17       40.84       47.77      4.63 o 
   2  -4  17      159.99      168.29      6.40 o 
   3  -4  17       62.75       77.07      4.74 o 
  -6  -3  17      122.20      118.06      6.41 o 
  -5  -3  17        3.13       -2.37      2.37 o 
  -4  -3  17      293.92      302.63      7.86 o 
  -3  -3  17        3.98        4.69      3.01 o 
  -2  -3  17      410.96      426.25      9.55 o 
  -1  -3  17       81.34       76.46      4.49 o 
   0  -3  17      341.15      395.14     10.74 o 
   1  -3  17      185.97      165.16      6.36 o 
   2  -3  17      121.49      117.45      5.43 o 
   3  -3  17      111.29       96.15      5.08 o 
   4  -3  17       37.43       34.94      4.54 o 
  -6  -2  17       61.32       49.89      4.67 o 
  -5  -2  17      229.55      229.43      9.17 o 
  -4  -2  17       69.29       70.57      5.24 o 
  -3  -2  17      301.51      310.97      8.04 o 
  -2  -2  17       69.71       67.88      4.26 o 
  -1  -2  17      461.50      482.71     10.25 o 
   0  -2  17        7.07        9.16      3.01 o 
   1  -2  17      463.04      454.31     10.04 o 
   2  -2  17       25.54       26.52      5.11 o 
   3  -2  17      180.33      174.45      6.51 o 
   4  -2  17      148.48      151.06      6.76 o 
  -6  -1  17       31.46       41.30      4.30 o 
  -5  -1  17      262.54      266.39      9.17 o 
  -4  -1  17       54.27       67.01      5.09 o 
  -3  -1  17      236.91      242.86      8.76 o 
  -2  -1  17      221.80      198.83      5.67 o 
  -1  -1  17       27.97       22.10      3.09 o 
   0  -1  17      196.56      204.70      6.69 o 
   1  -1  17        9.19        4.83      2.76 o 
   2  -1  17      316.70      347.74      8.89 o 
   3  -1  17       75.05       82.36      4.86 o 
   4  -1  17      260.98      295.50      8.47 o 
  -7   0  17        0.81       -2.27      2.63 o 
  -6   0  17      243.92      242.80      8.77 o 
  -5   0  17        1.03       -0.05      2.80 o 
  -4   0  17      284.68      303.36     10.35 o 
  -3   0  17      127.23      128.34      6.53 o 
  -2   0  17      120.63      119.50      6.55 o 
  -1   0  17      229.76      234.66      7.11 o 
   0   0  17       33.81       25.49      3.20 o 
   1   0  17      435.07      426.62      9.72 o 
   2   0  17       14.19       17.36      3.36 o 
   3   0  17      396.43      412.61     10.58 o 
   4   0  17        1.16        2.23      2.88 o 
  -6   1  17        7.73        0.54      2.39 o 
  -5   1  17      275.34      288.59      6.26 o 
  -4   1  17        1.05        1.20      2.97 o 
  -3   1  17      293.06      301.43      9.83 o 
  -2   1  17       76.31       72.84      5.32 o 
  -1   1  17      314.18      299.39      6.99 o 
   0   1  17      136.41      145.18      5.83 o 
   1   1  17      120.46      125.51      5.61 o 
   2   1  17      454.39      448.70     14.82 o 
   3   1  17       38.34       50.08      4.18 o 
   4   1  17      182.79      184.89      6.74 o 
  -6   2  17      164.21      156.19      5.69 o 
  -5   2  17      148.35      147.26      4.74 o 
  -4   2  17      407.19      403.14      7.61 o 
  -3   2  17        0.78       -0.69      2.99 o 
  -2   2  17      309.39      317.79     10.00 o 
  -1   2  17       30.73       23.57      3.19 o 
   0   2  17      324.97      329.03      8.55 o 
   1   2  17      256.13      273.67     12.16 o 
   2   2  17       83.10       87.93      5.59 o 
   3   2  17      334.23      355.77     12.92 o 
   4   2  17       35.42       37.37      4.12 o 
  -6   3  17      185.05      185.54      6.57 o 
  -5   3  17      226.37      231.21      5.89 o 
  -4   3  17       73.77       75.25      4.39 o 
  -3   3  17      232.67      230.04      7.01 o 
  -2   3  17       10.34        6.10      3.12 o 
  -1   3  17      399.40      397.01     11.33 o 
   0   3  17        6.90        8.46      2.90 o 
   1   3  17      364.01      364.92     12.62 o 
   2   3  17      132.45      135.26      5.79 o 
   3   3  17      227.65      231.16      7.42 o 
  -5   4  17      379.46      396.17      7.79 o 
  -4   4  17      143.17      132.84      5.09 o 
  -3   4  17      162.17      165.37      5.10 o 
  -2   4  17      222.17      230.56      8.51 o 
  -1   4  17       38.62       39.94      3.75 o 
   0   4  17      462.70      475.13     11.95 o 
   1   4  17        0.13       -0.78      2.72 o 
   2   4  17      267.47      274.58      7.98 o 
  -4   5  17      341.37      363.45      7.56 o 
  -3   5  17       14.90       10.24      2.35 o 
  -2   5  17      161.24      164.31      5.58 o 
  -1   5  17      281.77      295.52      6.90 o 
   0   5  17       55.98       60.93      4.55 o 
   1   5  17      276.47      282.97     10.97 o 
  -2  -4  18      243.11      245.92      7.53 o 
  -1  -4  18        4.54        5.56      2.78 o 
   0  -4  18      254.31      282.41      8.19 o 
  -3  -3  18       91.19      110.29      6.38 o 
  -2  -3  18      163.94      157.86      6.23 o 
  -1  -3  18      276.63      288.38      8.15 o 
   0  -3  18       41.99       59.95      4.38 o 
   1  -3  18      318.87      318.77      8.76 o 
   2  -3  18       16.15       22.87      3.44 o 
  -4  -2  18        0.24       -0.76      2.41 o 
  -3  -2  18      178.22      172.51      9.55 o 
  -2  -2  18       39.91       43.01      4.16 o 
  -1  -2  18      187.69      187.94      6.68 o 
   0  -2  18      171.66      187.23      6.73 o 
   1  -2  18      249.20      273.71      9.02 o 
   2  -2  18       59.69       56.90      4.33 o 
  -4  -1  18      143.75      143.59      7.12 o 
  -3  -1  18        1.39        1.89      2.62 o 
  -2  -1  18      175.81      189.53      7.98 o 
  -1  -1  18       45.24       50.31      3.99 o 
   0  -1  18      136.72      142.54      5.89 o 
   1  -1  18       31.64       36.03      3.75 o 
   2  -1  18      147.52      144.91      6.11 o 
  -5   0  18       70.86       83.71     10.46 o 
  -4   0  18       93.94       84.85      5.69 o 
  -3   0  18      202.45      223.60      8.75 o 
  -2   0  18        4.67       -0.54      2.57 o 
  -1   0  18      276.05      302.44      8.32 o 
   0   0  18       11.44        5.02      3.90 o 
   1   0  18      219.12      223.14      7.29 o 
   2   0  18       34.92       28.81      3.54 o 
  -5   1  18      201.59      216.52      8.59 o 
  -4   1  18      103.19      100.66      6.13 o 
  -3   1  18       17.11       15.82      4.05 o 
  -2   1  18      166.20      174.70      6.35 o 
  -1   1  18        6.88       12.82      2.91 o 
   0   1  18      202.25      200.68      6.95 o 
   1   1  18        7.67        8.15      4.53 o 
   2   1  18      163.05      176.21     10.28 o 
  -4   2  18      184.29      197.44      6.87 o 
  -3   2  18       91.65       88.56      5.84 o 
  -2   2  18       69.58       65.03      5.27 o 
  -1   2  18      241.33      240.07      7.43 o 
   0   2  18       36.96       40.47      3.83 o 
   1   2  18      280.90      287.85      8.27 o 
  -3   3  18      225.91      227.50      9.96 o 
  -2   3  18       29.79       31.37      4.16 o 
  -1   3  18      201.50      206.06      6.96 o 
   0   3  18      154.70      169.82     12.53 o 
                                                 
